# Supplementary material for: Perceived access to PrEP as a critical step in engagement: A qualitative analysis and discrete choice experiment among young men who have sex with men
Source: PLoS One. 2022 Jan 26;17(1):e0258530. doi: 10.1371/journal.pone.0258530 (PMC8791519; doi:10.1371/journal.pone.0258530)
Supplement: S2 File — (XLSX) [file pone.0258530.s002.xlsx]

## Sheet: Screen&ClosedEndedQuestionnaire
Inclusion	sys_RespNum	sys_ElapsedTime	Unique_ID	Q1Age	Q2Country	Q3State	Q4Gender	Q5PrEP	Q6HIV	Q7Intercourse	Q8Anal	Q9NumMalePartners	Q10Protection	Q11PartnersOther	Q12PartnerHIV	FullConsent	CBCAccess_Random1	CBCAccess_Random2	CBCAccess_Random3	CBCAccess_Random4	CBCAccess_Random5	CBCAccess_Random6	CBCAccess_Random7	CBCAccess_Random8	CBCAccess_Random9	CBCAccess_Random10	CBCCharacteristics_Random1	CBCCharacteristics_Random2	CBCCharacteristics_Random3	CBCCharacteristics_Random4	CBCCharacteristics_Random5	CBCCharacteristics_Random6	CBCCharacteristics_Random7	CBCCharacteristics_Random8	CBCCharacteristics_Random9	CBCCharacteristics_Random10	CBCCharacteristics_Random11	CBCCharacteristics_Random12	S1Race_1	S1Race_2	S1Race_3	S1Race_4	S1Race_5	S1Race_6	S1Race_7	S1Race_6_other	S2Hispanic	S3Birthyear	S4Area
I	14	0h 13m 1s	756768	2	1	32	1	2	2	1	3	3	2	3	3	1	1	1	3	2	1	2	3	2	2	2	1	3	2	1	1	1	2	1	1	2	2	2	0	0	0	0	1	0	0		2	1996	2
I	18	0h 14m 5s	919445	2	1	5	1	2	2	1	2	3	2	1	2	1	2	2	2	1	1	2	1	2	1	1	1	1	1	1	2	1	2	1	1	2	1	1	0	0	0	0	1	0	0		2	1987	1
I	19	0h 27m 5s	945354	2	1	5	1	2	2	1	3	3	2	3	2	1	1	2	2	1	1	1	3	2	1	1	3	1	2	2	3	3	3	3	3	3	3	2	0	0	0	0	0	1	0	Mexican	1	1991	4
I	20	0h 10m 44s	471272	2	1	5	1	2	2	1	2	3	2	1	2	1	2	2	2	2	2	1	1	3	2	1	2	1	3	3	3	1	3	2	3	3	3	3	0	0	0	0	1	0	0		1	1991	2
I	23	0h 12m 23s	679471	2	1	21	1	2	2	1	3	3	2	3	2	1	1	1	2	1	1	1	1	2	2	2	1	2	1	2	1	1	1	2	2	2	2	2	0	0	0	0	1	0	0		2	1989	3
I	35	0h 10m 46s	742269	2	1	5	1	2	2	1	1	3	2	1	2	1	3	2	3	3	3	3	3	1	2	3	1	3	2	3	2	3	3	1	2	3	3	3	0	0	1	0	0	0	0		1	1997	1
I	43	0h 14m 59s	14792	2	1	5	1	2	2	1	2	3	2	2	2	1	1	2	1	1	1	1	1	1	1	1	1	1	1	2	2	2	1	2	1	1	2	1	0	0	0	0	1	0	0		1	1996	2
I	46	0h 13m 47s	749108	2	1	32	1	2	2	1	3	3	2	1	2	1	1	1	1	3	1	3	2	3	3	2	2	2	2	1	1	2	1	2	3	1	3	2	0	0	0	0	1	0	0		2	1995	1
I	50	0h 11m 33s	819109	2	1	9	1	2	2	1	2	3	2	3	2	1	1	1	1	1	1	1	2	1	2	2	1	2	2	2	3	3	1	3	2	1	1	1	0	1	0	0	0	0	0		2	1989	1
I	51	0h 20m 16s	19727	2	1	39	1	2	2	1	1	2	2	1	3	1	2	1	3	3	2	3	3	2	3	1	1	2	2	3	2	2	1	1	1	3	2	1	0	0	0	0	1	0	0		2	1997	4
I	72	0h 16m 40s	578780	2	1	43	1	2	2	1	1	3	2	1	2	1	1	3	1	2	3	2	3	1	2	2	2	2	1	2	2	2	1	1	2	1	2	2	0	0	0	0	1	0	0		2	1993	1
I	77	0h 49m 8s	138982	2	1	47	1	2	2	1	2	2	2	1	3	1	1	3	1	2	1	1	2	1	2	1	1	1	1	3	3	2	2	1	2	3	1	3	1	0	0	0	0	0	0		2	1998	2
I	85	0h 53m 22s	971848	2	1	32	1	2	2	1	1	3	2	1	2	1	1	1	2	2	1	1	1	2	2	2	2	2	1	2	1	2	2	1	1	1	1	1	1	0	0	0	0	0	0		2	1992	1
I	88	0h 9m 36s	187625	2	1	5	1	2	2	1	1	3	2	3	3	1	1	2	2	2	1	3	1	2	2	3	1	1	1	1	1	1	2	2	1	2	1	1	0	0	0	0	1	0	0		1	1999	1
I	90	0h 16m 59s	77226	2	1	38	1	2	2	1	3	3	2	1	2	1	1	1	3	3	3	3	3	3	3	3	3	3	3	2	2	3	3	2	3	3	2	3	0	0	0	0	1	0	0		2	1995	2
I	99	0h 9m 44s	107403	2	1	38	1	2	2	1	3	3	2	1	2	1	1	1	3	2	1	2	3	1	3	1	1	3	3	3	2	3	2	2	1	1	2	2	0	0	0	0	1	0	0		2	1994	2
I	110	0h 13m 26s	421756	2	1	32	1	2	2	1	1	3	2	3	2	1	1	1	2	2	1	2	2	2	2	2	2	2	2	1	3	1	1	2	2	2	2	2	0	1	0	0	0	0	0		2	1995	2
I	112	0h 22m 28s	461785	2	1	9	1	2	2	1	1	3	2	3	2	1	3	3	3	3	3	3	3	3	3	3	3	3	3	2	3	3	3	3	3	3	3	3	0	0	0	0	0	1	0	hispanic	1	1990	1
I	129	0h 12m 16s	385877	2	1	35	1	2	2	1	3	3	2	3	3	1	1	2	1	1	2	1	3	2	3	2	2	1	2	2	2	1	2	2	2	2	1	1	0	0	0	0	1	0	0		2	1993	2
I	132	0h 27m 30s	975596	2	1	14	1	2	2	1	2	3	2	3	3	1	1	3	2	2	1	2	1	2	2	2	2	3	1	1	2	3	1	1	1	2	3	3	0	0	0	0	1	0	0		2	1990	2
I	135	0h 10m 7s	119977	2	1	22	1	2	2	1	3	3	2	1	3	1	2	2	1	1	2	3	3	1	2	3	1	3	2	2	2	1	2	2	2	1	2	1	0	0	0	0	1	0	0		2	1993	3
I	137	0h 37m 25s	629790	2	1	5	1	2	2	1	3	3	2	3	2	1	2	3	2	2	2	1	2	3	1	2	2	2	1	3	2	3	1	2	2	2	2	2	0	0	0	0	1	0	0		2	1988	2
I	148	21h 24m 31s	90117	2	1	3	1	2	2	1	2	3	2	3	3	1	2	1	3	3	3	2	3	1	3	2	3	1	3	3	3	2	3	1	3	3	3	2	0	1	0	0	0	0	0		2	1990	1
I	152	0h 9m 50s	971840	2	1	32	1	2	2	1	2	3	2	1	2	1	1	1	1	2	2	2	1	1	1	1	1	2	1	1	2	2	1	2	1	1	2	1	1	0	0	0	0	0	0		2	1998	1
I	169	0h 6m 13s	338915	2	1	7	1	2	2	1	2	3	2	1	2	1	1	1	1	1	2	2	2	1	1	2	1	2	2	1	2	2	2	1	2	2	2	2	0	0	0	0	1	0	0		2	1992	3
I	171	0h 12m 5s	778341	2	1	20	1	2	2	1	2	3	2	3	2	1	2	3	1	1	2	2	1	2	1	2	1	3	2	3	3	1	2	1	3	2	3	2	0	1	0	0	0	0	0		2	1996	2
I	178	0h 43m 35s	91477	2	1	43	1	2	2	1	2	3	2	1	1	1	2	1	1	1	2	2	1	1	3	1	2	2	2	2	1	1	1	1	2	1	2	2	0	0	0	0	1	0	0		2	1992	1
I	185	0h 9m 37s	209409	2	1	23	1	2	2	1	3	3	2	3	3	1	1	3	1	2	1	3	1	1	1	1	3	3	3	1	2	3	2	2	2	3	3	3	0	0	0	0	1	0	0		1	1989	2
I	190	0h 11m 27s	456744	2	1	32	1	2	2	1	1	3	2	1	2	1	2	1	2	1	3	3	2	3	1	2	3	3	3	3	3	1	1	3	3	2	3	2	0	0	0	0	1	0	0		2	2000	1
I	195	0h 22m 48s	703840	2	1	12	1	2	2	1	3	2	2	3	2	1	1	2	2	2	2	1	1	2	1	3	1	1	2	1	1	1	1	2	2	2	2	2	0	0	0	0	1	0	0		2	1995	2
I	218	0h 17m 38s	940538	2	1	32	1	2	2	1	3	3	2	1	1	1	1	1	3	1	1	3	1	3	3	1	3	3	2	3	3	3	3	3	3	3	3	3	0	0	0	0	1	0	0		2	1990	1
I	226	0h 17m 13s	483525	2	1	23	1	2	2	1	3	3	2	1	3	1	2	1	2	2	1	2	2	1	2	1	1	1	2	1	3	2	2	3	3	2	3	2	0	0	0	0	1	0	0		2	1993	1
I	229	0h 44m 20s	824310	2	1	7	1	2	2	1	3	3	2	2	2	1	1	1	2	1	3	2	2	1	3	3	2	1	3	3	3	2	3	3	2	2	3	2	0	1	0	0	0	0	0		2	1999	2
I	234	0h 12m 59s	618035	2	1	38	1	2	2	1	3	3	2	1	3	1	1	3	2	3	3	3	1	3	2	3	2	3	3	3	1	3	1	3	2	3	3	3	0	0	0	0	1	0	0		2	1992	2
I	249	0h 13m 10s	143761	2	1	30	1	2	2	1	3	3	2	1	2	1	2	1	3	1	2	1	1	2	2	1	2	1	1	1	3	1	1	3	1	1	1	1	0	0	0	0	1	0	0		2	1991	3
I	254	0h 25m 55s	248795	2	1	12	1	2	2	1	3	3	2	1	1	1	2	2	2	2	1	2	1	1	1	2	1	2	1	1	3	3	2	1	2	2	2	2	0	0	0	0	1	0	0		2	1994	3
I	256	0h 10m 8s	142547	2	1	32	1	2	2	1	3	3	2	1	3	1	2	1	2	2	2	2	1	3	2	2	1	3	3	3	2	3	1	3	3	2	2	3	1	0	0	0	0	0	0		2	1992	1
I	279	0h 11m 42s	344765	2	1	38	1	2	2	1	3	2	2	1	3	1	2	1	2	1	1	1	1	2	1	1	2	3	2	1	2	1	2	2	3	1	2	2	0	0	0	0	1	0	0		2	1989	1
I	295	0h 12m 23s	50611	2	1	36	1	2	2	1	2	3	2	3	1	1	3	3	3	3	2	1	2	3	3	1	3	1	2	1	3	3	3	3	1	1	2	2	0	0	0	0	0	0	1		1	1995	2
I	297	0h 16m 6s	481816	2	1	30	1	2	2	1	2	2	2	2	3	1	1	3	1	3	1	3	3	2	2	3	3	2	2	2	3	3	3	2	3	2	3	1	1	0	0	0	0	0	0		2	1993	1
I	301	0h 18m 29s	207717	2	1	30	1	2	2	1	2	3	2	1	2	1	2	1	3	3	2	3	3	1	3	1	3	3	2	3	3	2	1	3	3	1	3	1	0	1	0	0	0	0	0		2	1993	1
I	308	0h 26m 3s	328112	2	1	3	1	2	2	1	1	3	2	3	2	1	3	1	3	2	1	3	2	3	3	3	1	3	3	2	2	3	2	3	2	3	3	3	0	0	0	0	1	0	0		2	1991	1
I	317	0h 22m 15s	570658	2	1	23	1	2	2	1	3	3	2	1	3	1	1	1	2	1	1	2	1	1	1	1	1	3	1	1	2	1	1	1	1	1	1	1	0	0	0	0	1	0	0		2	1990	4
I	323	0h 23m 47s	755430	2	1	14	1	2	2	1	2	2	2	1	2	1	1	2	2	3	1	3	2	2	2	3	2	2	2	1	2	2	2	3	1	2	2	1	1	0	0	0	0	0	0		2	1998	3
I	331	0h 11m 48s	983240	2	1	39	1	2	2	1	3	3	2	3	2	1	2	1	1	2	2	2	2	1	2	1	1	2	1	2	1	1	2	2	1	1	1	1	0	0	0	0	1	0	0		2	1997	2
I	364	0h 21m 51s	807242	2	1	19	1	2	2	1	3	3	2	3	3	1	3	3	2	3	3	3	3	3	3	2	3	2	1	2	2	3	3	1	1	2	1	2	0	0	1	0	1	0	0		2	1993	3
I	373	0h 19m 12s	796920	2	1	3	1	2	2	1	3	3	2	3	2	1	2	2	2	1	2	3	1	3	2	1	1	1	2	1	2	3	1	1	1	3	2	3	0	0	0	0	1	0	0		1	1999	1
I	392	0h 32m 58s	447034	2	1	10	1	2	2	1	3	3	2	3	2	1	1	1	2	2	2	2	1	2	3	2	3	1	1	3	2	3	3	3	1	3	3	1	0	1	0	0	0	0	0		2	1994	2
I	394	0h 13m 23s	994239	2	1	5	1	2	2	1	2	2	2	3	3	1	2	1	2	3	3	1	3	2	3	2	2	2	2	3	3	3	1	2	3	2	3	3	0	0	0	0	0	0	1		3	1994	2
I	400	0h 18m 56s	349526	2	1	43	1	2	2	1	2	3	2	3	2	1	1	2	2	2	2	3	3	3	1	2	3	1	2	2	1	1	2	2	3	2	1	1	0	1	0	0	0	0	0		2	1993	3
I	406	0h 16m 45s	84716	2	1	28	1	2	2	1	1	3	2	3	3	1	2	2	1	1	1	2	3	1	1	1	1	2	3	3	2	2	2	2	1	1	1	1	0	0	0	0	1	0	0		1	1992	1
I	409	0h 14m 27s	792261	2	1	15	1	2	2	1	1	3	2	3	3	1	2	3	1	2	3	3	3	3	1	2	1	2	1	1	2	1	2	2	1	1	2	2	0	1	0	0	0	0	0		2	1998	2
I	420	0h 19m 4s	518307	2	1	21	1	2	2	1	1	2	2	1	2	1	2	1	1	3	1	2	1	1	1	1	1	2	2	3	2	1	3	2	1	1	1	1	0	0	0	0	1	0	0		2	1992	2
I	423	0h 11m 22s	402386	2	1	7	1	2	2	1	2	2	2	1	2	1	2	2	2	2	3	3	3	1	1	2	1	2	2	3	2	1	1	2	2	2	1	1	0	0	0	0	1	0	0		2	1999	2
I	424	0h 14m 29s	927284	2	1	22	1	2	2	1	1	3	2	1	3	1	2	2	2	1	2	3	1	1	1	1	3	2	2	2	1	3	3	1	3	3	2	1	0	0	0	0	1	0	0		2	1995	2
I	429	0h 15m 5s	809197	2	1	32	1	2	2	1	3	3	2	1	2	1	2	2	1	3	1	1	1	2	2	2	2	1	1	3	2	3	2	2	1	2	1	3	0	0	0	0	1	0	0		2	1990	1
I	431	0h 11m 37s	384478	2	1	43	1	2	2	1	3	3	2	1	2	1	2	2	1	3	3	2	2	2	2	3	1	3	2	2	3	2	1	3	1	2	1	3	0	0	0	0	1	0	0		2	1999	1
I	434	0h 12m 27s	851900	2	1	30	1	2	2	1	3	3	2	1	3	1	2	2	1	1	1	1	2	2	2	2	2	1	1	1	1	1	1	1	2	1	1	1	0	0	0	0	1	0	0		2	1995	4
I	437	0h 17m 42s	946392	2	1	43	1	2	2	1	1	3	2	1	2	1	3	1	3	1	1	2	2	3	3	3	3	3	3	3	3	2	3	1	3	1	3	3	0	0	0	0	1	0	0		2	1987	4
I	443	0h 10m 35s	196243	2	1	9	1	2	2	1	2	2	2	3	2	1	2	2	3	2	2	3	1	3	2	3	1	2	1	1	2	3	1	1	2	2	2	1	0	0	0	0	1	0	0		2	1988	2
I	447	0h 13m 59s	932751	2	1	5	1	2	2	1	1	3	2	1	2	1	3	3	3	3	3	3	1	3	1	3	3	3	3	1	3	2	1	3	3	3	1	2	0	0	0	0	1	0	0		2	1992	1
I	450	0h 13m 21s	840842	2	1	43	1	2	2	1	2	3	2	2	2	1	2	3	1	1	1	2	2	2	1	1	2	1	1	1	2	2	1	1	2	1	1	2	0	0	0	0	1	0	0		1	1999	3
I	453	0h 9m 55s	281877	2	1	32	1	2	2	1	1	3	2	1	3	1	2	1	1	1	1	1	2	2	1	1	2	2	1	2	2	2	2	1	1	2	2	1	0	1	0	0	0	0	0		2	1999	1
I	460	0h 11m 37s	682322	2	1	9	1	2	2	1	3	3	2	1	3	1	2	1	2	1	1	2	2	1	2	3	2	1	2	1	1	3	1	1	3	2	1	3	0	0	0	0	1	0	0		2	1996	1
I	462	0h 27m 14s	550068	2	1	5	1	2	2	1	2	3	2	1	2	1	2	1	1	2	2	2	1	2	2	2	1	2	1	2	3	1	3	2	2	2	1	1	0	0	0	0	1	0	0		2	1998	3
I	470	0h 13m 1s	788468	2	1	32	1	2	2	1	3	3	2	3	2	1	2	3	2	1	1	2	1	1	1	3	2	3	1	3	3	3	2	1	3	2	1	3	0	0	0	0	0	1	0	Middle eastern	2	1999	2
I	471	1h 9m 37s	988893	2	1	5	1	2	2	1	1	3	2	3	2	1	3	1	3	2	1	1	2	1	1	1	1	2	1	1	2	1	2	1	1	2	2	1	0	0	0	0	1	0	0		1	2000	3
I	478	0h 22m 12s	174008	2	1	18	1	2	2	1	2	3	2	3	3	1	1	1	1	1	2	3	3	2	2	2	2	1	2	2	1	2	1	1	2	1	1	2	0	0	0	0	1	0	0		3	1992	4
I	489	0h 13m 5s	765199	2	1	24	1	2	2	1	2	3	2	1	3	1	2	2	2	1	2	2	1	1	2	2	1	1	1	2	2	2	2	2	1	1	2	2	0	0	0	0	1	0	0		2	1998	3
I	500	0h 25m 36s	538381	2	1	32	1	2	2	1	2	3	2	3	2	1	3	1	3	3	1	3	1	3	2	3	3	2	1	2	3	3	2	3	1	3	2	3	0	0	0	0	1	0	0		2	1994	3
I	501	0h 14m 22s	923782	2	1	47	1	2	2	1	3	3	2	3	2	1	2	2	2	2	2	2	2	1	1	2	3	1	1	2	2	1	1	2	3	1	2	2	0	0	0	0	1	0	0		2	1993	2
I	508	0h 11m 26s	40205	2	1	9	1	2	2	1	2	2	2	1	2	1	3	3	1	3	3	2	3	3	3	2	2	3	3	2	3	3	1	2	3	2	3	2	0	0	0	0	1	0	0		2	1989	2
I	515	1h 19m 39s	661664	2	1	3	1	2	2	1	3	3	2	3	3	1	1	1	1	2	1	2	1	2	1	2	2	2	1	1	1	1	1	1	1	1	2	2	0	0	0	0	0	1	0	Latin	1	1991	1
I	518	0h 13m 31s	702591	2	1	43	1	2	2	1	3	3	2	3	3	1	1	3	3	3	3	3	3	3	3	3	3	1	3	3	3	3	2	1	3	1	1	3	0	0	0	0	1	0	0		2	1992	1
I	525	0h 11m 52s	790337	2	1	32	1	2	2	1	2	2	2	2	3	1	3	3	1	3	3	2	3	2	1	3	3	2	3	1	3	1	3	1	3	2	1	3	0	0	0	0	1	0	0		2	1999	2
I	530	0h 27m 19s	518914	2	1	43	1	2	2	1	3	3	2	1	2	1	2	1	1	2	2	2	2	2	2	2	1	2	1	1	1	1	2	1	2	2	2	2	0	0	0	0	1	0	0		2	1996	2
I	535	0h 14m 11s	981668	2	1	42	1	2	2	1	3	3	2	3	2	1	2	2	1	2	2	2	1	1	2	2	1	1	2	2	1	2	2	1	2	2	1	1	0	0	0	0	1	0	0		1	1998	2
I	541	0h 8m 50s	368153	2	1	30	1	2	2	1	1	2	2	3	3	1	2	1	2	1	1	2	2	2	2	1	2	1	2	1	2	1	2	1	1	1	1	2	0	0	0	0	1	0	0		2	1989	2
I	543	0h 14m 35s	907539	2	1	43	1	2	2	1	3	3	2	1	2	1	3	3	3	3	1	3	1	3	3	3	1	3	1	2	2	3	3	3	1	1	3	3	0	0	0	0	1	0	0		2	1994	1
I	544	0h 24m 14s	743078	2	1	43	1	2	2	1	3	3	2	3	2	1	1	2	3	3	2	1	3	1	2	1	1	1	3	3	3	1	2	3	2	2	3	2	0	0	0	0	1	0	0		2	1993	1
I	546	0h 12m 56s	706303	2	1	5	1	2	2	1	3	3	2	1	3	1	1	1	2	2	1	1	2	2	1	2	1	1	2	2	1	1	1	2	2	1	1	2	0	0	1	0	0	0	0		2	1996	2
I	547	0h 11m 40s	197824	2	1	3	1	2	2	1	1	2	2	3	2	1	1	3	2	3	3	3	1	3	3	3	2	3	2	3	3	1	3	2	3	3	3	1	0	0	0	0	1	0	0		1	1994	1
I	564	0h 12m 53s	843854	2	1	6	1	2	2	1	1	2	2	3	2	1	2	3	3	3	2	1	1	3	3	2	2	3	3	1	2	3	3	2	3	1	3	3	0	0	0	0	1	0	0		2	1991	1
I	568	0h 13m 35s	273036	2	1	5	1	2	2	1	2	2	2	3	2	1	1	2	1	1	2	2	1	2	1	1	1	1	1	1	2	1	2	2	1	2	1	2	0	0	0	0	0	1	0	Hispanic	1	1993	2
I	578	0h 6m 26s	376533	2	1	6	1	2	2	1	3	2	2	3	2	1	1	3	1	3	1	2	2	2	3	3	2	3	1	1	2	2	3	2	1	2	3	2	0	0	0	0	1	0	0		2	1992	1
I	590	0h 8m 28s	891978	2	1	35	1	2	2	1	3	3	2	1	3	1	1	1	2	1	2	2	1	2	1	2	2	1	2	2	2	3	2	2	1	2	1	1	0	0	0	0	1	0	0		2	1997	3
I	596	0h 25m 21s	109048	2	1	33	1	2	2	1	3	3	2	1	2	1	1	1	2	3	2	1	3	3	3	2	3	2	2	3	3	2	3	3	3	3	1	3	0	0	0	0	1	0	0		1	1992	1
I	597	0h 24m 37s	340284	2	1	33	1	2	2	1	1	3	2	3	2	1	2	1	2	1	1	1	1	2	1	2	1	1	1	2	1	2	2	1	2	1	1	2	0	1	0	0	0	0	0		2	1993	3
I	600	0h 22m 13s	852950	2	1	15	1	2	2	1	3	3	2	1	2	1	3	2	3	1	3	1	1	2	2	3	3	3	3	1	2	3	3	3	3	1	3	3	0	0	0	0	1	0	0		2	1994	3
I	601	0h 11m 35s	628216	2	1	46	1	2	2	1	3	3	2	1	3	1	1	1	2	1	2	1	2	1	2	3	2	2	2	2	2	2	2	2	2	2	2	2	0	0	0	0	1	0	0		2	1996	2
I	602	0h 13m 18s	215106	2	1	46	1	2	2	1	1	2	2	1	2	1	2	1	3	1	2	1	1	1	1	2	2	3	3	3	1	1	1	1	2	1	1	1	0	0	0	0	1	0	0		2	1997	2
I	604	0h 10m 36s	552478	2	1	32	1	2	2	1	3	3	2	3	3	1	3	3	1	2	2	3	3	1	3	2	2	1	3	3	3	2	1	3	3	1	3	3	0	0	0	0	1	0	0		2	1993	1
I	612	0h 9m 49s	354698	2	1	32	1	2	2	1	1	2	2	3	2	1	1	1	1	2	1	2	1	1	1	2	2	1	2	2	1	1	2	2	1	2	1	1	0	0	0	0	1	0	0		1	1990	1
I	614	0h 16m 58s	751645	2	1	13	1	2	2	1	2	3	2	3	2	1	2	1	2	3	3	2	2	3	2	3	2	3	2	3	2	2	3	1	3	2	1	3	0	1	0	0	0	0	0		2	1991	3
I	620	0h 11m 58s	45675	2	1	43	1	2	2	1	3	3	2	1	2	1	2	2	1	1	2	2	2	1	1	1	1	2	2	1	1	2	1	2	2	1	1	1	0	0	0	0	1	0	0		1	2000	1
I	639	0h 10m 36s	921822	2	1	21	1	2	2	1	2	3	2	1	3	1	3	3	3	2	2	1	1	2	3	2	1	3	3	3	3	3	1	3	1	3	3	2	0	0	0	0	1	0	0		2	1989	2
I	642	0h 11m 50s	46038	2	1	20	1	2	2	1	3	3	2	3	2	1	3	3	2	3	2	3	1	1	3	3	3	3	1	3	3	3	1	1	3	2	3	2	0	1	0	0	1	0	0		3	1994	1
I	643	0h 13m 21s	321153	2	1	47	1	2	2	1	2	3	2	1	2	1	3	1	2	3	3	3	3	3	3	3	1	3	1	1	3	3	3	2	2	3	1	3	1	0	0	0	0	0	0		2	1998	2
I	652	0h 11m 27s	783201	2	1	9	1	2	2	1	3	3	2	1	3	1	1	3	1	3	2	3	1	1	3	3	3	3	3	1	2	3	3	3	3	3	2	1	0	0	0	0	1	0	0		1	1992	1
I	661	0h 14m 3s	341021	2	1	5	1	2	2	1	3	3	2	1	3	1	3	1	1	2	1	3	3	1	2	2	3	2	3	3	3	1	3	3	3	3	3	1	0	0	0	0	1	0	0		3	1990	1
I	664	0h 12m 55s	451815	2	1	32	1	2	2	1	3	3	2	1	1	1	2	2	1	3	1	1	2	1	2	2	3	1	2	2	3	3	2	2	2	3	2	3	0	0	0	0	1	0	0		2	1994	1
I	666	0h 16m 11s	723327	2	1	43	1	2	2	1	2	3	2	2	2	1	1	1	2	1	1	1	2	2	1	1	2	1	2	3	2	2	3	2	1	2	2	3	0	0	0	0	1	0	0		1	1996	1
I	667	0h 15m 9s	557077	2	1	43	1	2	2	1	3	3	2	1	2	1	2	1	1	1	1	1	1	1	1	2	2	2	1	1	2	2	2	2	1	1	2	1	0	0	0	0	1	0	0		1	1997	3
I	669	0h 8m 43s	563668	2	1	32	1	2	2	1	1	2	2	1	2	1	1	2	1	2	2	2	2	1	1	2	1	1	1	1	1	1	1	2	1	2	2	1	0	1	0	0	0	0	0		2	1998	1
I	671	0h 11m 35s	718360	2	1	28	1	2	2	1	3	3	2	3	3	1	2	3	1	1	2	1	1	2	2	3	1	1	1	1	2	3	2	2	1	2	3	2	0	0	0	0	0	0	1		1	1995	1
I	674	0h 9m 59s	719563	2	1	38	1	2	2	1	3	3	2	1	2	1	2	2	1	1	2	2	1	1	1	1	2	2	1	2	1	2	1	1	1	2	2	1	0	0	0	0	1	0	0		2	1994	1
I	683	0h 9m 39s	153966	2	1	32	1	2	2	1	3	3	2	1	1	1	3	1	1	1	3	1	2	3	1	3	3	3	2	3	3	2	3	2	3	3	3	2	0	0	0	0	1	0	0		2	1994	1
I	687	0h 9m 20s	578419	2	1	33	1	2	2	1	2	3	2	1	2	1	2	1	3	1	1	1	3	3	3	3	1	1	3	3	2	1	2	2	3	1	3	2	0	0	0	0	1	0	0		1	1988	2
I	688	0h 11m 4s	599616	2	1	13	1	2	2	1	3	3	2	1	2	1	1	1	1	1	1	2	2	1	3	2	1	2	2	2	1	1	2	1	1	1	2	1	0	0	0	0	0	1	0	Latino	1	1998	2
I	692	0h 14m 42s	383945	2	1	3	1	2	2	1	1	2	2	1	2	1	2	3	2	2	3	3	3	1	1	1	2	2	1	2	2	1	2	1	1	1	2	1	0	0	0	0	1	0	0		2	1995	2
I	694	0h 17m 10s	815464	2	1	3	1	2	2	1	3	2	2	3	2	1	2	3	2	2	3	1	1	3	3	1	2	1	1	1	1	3	1	2	2	2	2	3	0	0	0	0	1	0	0		2	1997	2
I	698	0h 5m 58s	105481	2	1	32	1	2	2	1	3	3	2	1	1	1	1	3	3	3	3	3	3	3	3	3	3	3	3	1	3	3	3	1	2	3	3	1	0	0	0	0	1	0	0		2	1994	1
I	706	0h 21m 43s	46321	2	1	46	1	2	2	1	3	3	2	3	1	1	3	3	1	2	3	3	1	1	3	3	1	3	1	2	2	3	1	1	3	1	1	1	0	0	1	0	1	0	0		1	1997	1
I	708	0h 21m 7s	820288	2	1	25	1	2	2	1	2	3	2	1	2	1	2	1	1	2	2	2	2	2	2	2	1	2	1	2	1	1	1	2	1	1	1	2	0	0	0	0	1	0	0		2	1989	2
I	709	0h 9m 42s	815289	2	1	37	1	2	2	1	3	3	2	1	3	1	2	2	1	1	1	2	1	2	1	1	2	3	1	2	1	2	1	1	3	3	3	3	1	0	0	0	1	0	0		1	2000	1
I	710	0h 12m 31s	99751	2	1	32	1	2	2	1	2	3	2	1	3	1	2	1	2	1	1	2	2	1	2	1	2	2	2	1	2	3	2	2	3	3	1	3	0	0	0	0	1	0	0		2	1990	1
I	714	0h 16m 6s	502720	2	1	47	1	2	2	1	3	3	2	2	2	1	2	2	3	1	2	3	3	2	2	3	3	1	3	1	3	1	1	3	2	3	3	2	0	0	1	0	0	0	0		2	1996	3
I	718	0h 27m 34s	333258	2	1	5	1	2	2	1	1	3	2	3	2	1	3	1	3	1	1	3	1	3	3	1	2	3	2	1	1	2	2	2	1	3	3	2	0	0	0	0	1	0	0		2	1992	2
I	719	0h 13m 39s	257915	2	1	43	1	2	2	1	3	3	2	1	3	1	1	2	3	3	3	2	1	3	3	3	3	3	1	3	3	3	1	3	3	3	2	3	0	0	0	0	1	0	0		1	1993	1
I	721	0h 11m 3s	152886	2	1	10	1	2	2	1	3	3	2	1	2	1	1	1	2	2	1	2	2	1	2	1	2	2	1	1	1	1	2	1	1	2	2	1	0	0	0	0	1	0	0		2	1999	2
I	723	0h 10m 2s	472705	2	1	5	1	2	2	1	1	3	2	1	3	1	2	2	2	1	2	3	1	1	1	1	2	1	2	3	3	2	1	3	3	3	2	3	0	0	1	0	0	0	0		2	1990	1
I	724	0h 10m 9s	206069	2	1	5	1	2	2	1	1	3	2	1	3	1	3	3	3	3	3	3	3	3	3	3	3	1	3	1	3	2	2	1	3	3	3	1	0	1	0	0	0	0	0		2	1989	3
I	725	0h 11m 7s	924615	2	1	5	1	2	2	1	1	2	2	1	3	1	3	2	1	2	1	2	2	2	1	2	3	3	3	2	3	1	3	3	1	1	3	3	0	0	0	0	1	0	0		1	1990	2
I	733	0h 39m 23s	654475	2	1	35	1	2	2	1	1	3	2	3	2	1	1	1	1	3	2	1	2	2	1	2	3	2	3	2	1	2	3	1	1	2	2	1	0	0	0	0	1	0	0		2	1993	1
I	736	0h 8m 37s	662478	2	1	47	1	2	2	1	3	3	2	1	3	1	2	1	2	3	1	3	1	1	2	1	3	2	2	2	1	2	2	2	1	3	2	3	0	0	0	0	1	0	0		2	1994	1
I	738	0h 7m 22s	748442	2	1	32	1	2	2	1	3	3	2	3	3	1	2	3	2	2	1	2	3	3	1	3	2	1	2	2	3	1	3	3	1	1	2	3	0	0	0	0	1	0	0		1	1998	1
I	742	0h 14m 17s	805908	2	1	43	1	2	2	1	3	3	2	3	2	1	2	1	2	1	2	1	1	1	2	1	1	3	2	2	2	2	1	1	1	1	2	1	0	0	0	0	1	0	0		1	1992	1
I	746	0h 17m 16s	686027	2	1	32	1	2	2	1	1	3	2	1	3	1	1	3	3	3	3	3	1	1	3	1	1	1	1	1	2	1	1	2	1	2	2	3	0	1	0	0	0	0	0		2	1998	1
I	750	0h 12m 46s	539840	2	1	5	1	2	2	1	2	3	2	3	2	1	3	3	2	3	1	3	2	1	3	3	3	1	3	2	3	2	3	3	1	3	3	1	0	0	0	0	0	1	0	Hispanic	1	1994	1
I	763	0h 33m 33s	610130	2	1	22	1	2	2	1	3	3	2	1	3	1	1	1	1	2	2	2	2	2	2	2	1	1	2	2	1	1	2	1	2	2	1	2	0	0	0	0	0	1	0	Middle eastern	2	1992	1
I	770	0h 8m 23s	349406	2	1	21	1	2	2	1	3	3	2	2	2	1	2	2	2	2	2	1	1	1	2	1	2	1	2	1	1	1	2	2	2	2	2	1	0	0	0	0	1	0	0		2	1992	1
I	782	0h 21m 24s	860332	2	1	32	1	2	2	1	3	3	2	1	2	1	2	2	2	1	1	1	3	1	2	1	2	2	3	2	1	2	2	2	3	2	2	1	0	0	0	0	1	0	0		2	1992	1
I	783	0h 46m 4s	427191	2	1	5	1	2	2	1	3	3	2	1	3	1	2	2	2	1	1	1	1	2	2	1	3	3	3	3	2	2	1	1	2	2	2	1	0	0	0	0	1	0	0		1	1992	2
I	798	0h 9m 19s	961874	2	1	13	1	2	2	1	3	3	2	1	2	1	2	2	2	1	2	2	2	2	2	2	2	1	2	1	1	1	1	2	1	3	2	1	0	0	0	0	1	0	0		1	1992	3
I	800	0h 11m 4s	235764	2	1	5	1	2	2	1	3	2	2	1	2	1	1	2	2	1	2	2	2	1	2	1	2	1	1	1	1	2	2	1	2	2	1	1	0	0	0	0	0	0	1		1	1996	1
I	801	0h 15m 48s	512214	2	1	32	1	2	2	1	2	2	2	3	2	1	2	1	3	3	2	1	2	2	1	1	1	2	2	2	2	2	1	2	2	2	2	1	0	0	0	0	1	0	0		2	1990	3
I	811	0h 12m 23s	961493	2	1	39	1	2	2	1	3	3	2	3	3	1	1	1	1	1	3	2	3	2	2	3	2	1	1	1	2	1	2	2	1	1	2	1	0	0	0	0	1	0	0		2	1996	2
I	818	0h 14m 34s	958728	2	1	13	1	2	2	1	2	3	2	1	2	1	1	2	3	1	2	2	2	2	1	1	1	1	1	2	1	1	3	1	2	1	3	2	0	0	0	0	1	0	0		2	1993	3
I	830	0h 15m 12s	385534	2	1	32	1	2	2	1	3	3	2	3	2	1	2	3	2	3	1	3	3	2	2	2	1	2	1	1	1	1	3	2	1	3	1	1	0	0	0	0	0	0	1		1	1996	1
I	831	0h 10m 56s	554949	2	1	32	1	2	2	1	3	3	2	3	2	1	3	1	2	3	2	2	2	2	2	3	1	1	2	2	2	1	2	1	1	1	3	1	0	0	0	0	1	0	1		1	1996	1
I	832	0h 14m 30s	535100	2	1	42	1	2	2	1	1	2	2	1	2	1	1	1	1	2	1	2	1	2	2	2	2	3	2	1	3	2	2	1	3	1	2	1	0	0	0	0	1	0	0		2	1994	3
I	834	0h 13m 18s	33602	2	1	20	1	2	2	1	1	2	2	3	2	1	2	2	1	2	2	2	1	1	1	2	1	2	1	1	1	2	1	2	2	2	1	1	0	0	0	0	1	0	0		2	1988	1
I	842	0h 14m 8s	292845	2	1	32	1	2	2	1	2	3	2	3	3	1	3	3	3	2	3	3	3	3	3	3	1	3	1	2	3	2	3	2	3	3	3	1	0	0	1	0	1	0	0		1	1989	1
I	846	0h 12m 25s	328421	2	1	13	1	2	2	1	1	3	2	2	1	1	1	1	2	1	2	1	1	2	3	2	1	2	2	1	2	2	2	1	1	1	1	1	1	1	0	0	0	0	0		3	1991	2
I	851	0h 9m 1s	541487	2	1	32	1	2	2	1	1	3	2	1	2	1	1	1	1	1	2	1	2	1	1	2	1	1	2	1	2	2	2	2	2	2	2	2	0	0	0	0	1	0	0		1	1990	1
I	855	0h 15m 21s	839310	2	1	5	1	2	2	1	2	3	2	1	2	1	2	1	2	1	1	2	3	1	1	3	3	2	3	3	3	2	3	3	3	1	3	1	0	0	0	0	0	1	0	Latino	1	1998	2
I	856	0h 10m 19s	293113	2	1	43	1	2	2	1	3	3	2	1	1	1	2	1	1	1	2	2	2	1	1	2	1	2	1	1	1	1	2	1	1	2	2	1	1	0	0	0	0	0	0		2	1995	1
I	857	0h 11m 10s	956109	2	1	46	1	2	2	1	3	3	2	3	2	1	2	2	2	2	1	1	2	1	2	1	2	2	1	2	1	2	1	2	1	2	2	2	0	0	0	0	0	0	1		1	1990	1
I	861	0h 22m 22s	243536	2	1	30	1	2	2	1	3	3	2	1	2	1	2	2	1	2	1	1	2	2	2	2	2	2	1	2	2	2	2	2	2	1	3	1	0	0	0	0	0	1	0	Hispanic	1	1995	2
I	862	0h 29m 31s	211703	2	1	32	1	2	2	1	2	2	2	1	3	1	1	1	1	2	1	1	3	1	1	2	2	1	3	3	1	3	2	3	3	2	1	3	0	0	0	0	1	0	0		2	1997	1
I	866	0h 8m 34s	726190	2	1	32	1	2	2	1	3	3	2	1	2	1	2	2	1	1	2	2	3	2	2	2	1	1	3	2	1	1	2	3	1	2	1	2	1	0	0	0	0	0	0		1	1995	1
I	867	0h 15m 31s	231044	2	1	13	1	2	2	1	1	3	2	1	2	1	2	2	1	1	1	1	1	2	2	2	1	1	1	2	1	2	1	2	1	2	1	2	0	0	0	0	1	0	0		2	1999	2
I	868	0h 10m 3s	619325	2	1	42	1	2	2	1	3	3	2	3	2	1	2	1	1	2	2	1	3	2	1	2	1	2	2	1	2	3	3	3	3	2	1	2	0	0	0	0	1	0	0		2	1994	2
I	873	0h 13m 36s	220516	2	1	1	1	2	2	1	3	3	2	1	2	1	2	1	1	2	2	1	2	2	1	2	1	1	2	2	2	2	2	2	2	1	1	2	0	0	0	0	1	0	0		2	1996	2
I	881	0h 17m 51s	305952	2	1	43	1	2	2	1	2	3	2	1	3	1	2	2	2	2	3	2	3	2	2	3	3	2	1	3	3	2	3	2	3	3	3	1	0	1	0	0	0	0	0		2	1992	1
I	887	0h 8m 41s	250735	2	1	3	1	2	2	1	3	2	2	3	2	1	2	1	1	1	2	2	2	1	1	1	1	3	3	2	2	3	1	2	3	1	3	3	0	0	0	0	1	0	0		1	1990	1
I	892	2h 38m 59s	47756	2	1	33	1	2	2	1	3	3	2	1	2	1	1	1	2	2	1	3	3	2	3	3	3	2	3	2	1	3	1	1	1	2	2	2	0	0	0	0	1	0	0		1	1994	3
I	894	0h 9m 10s	431362	2	1	33	1	2	2	1	3	3	2	1	3	1	3	1	3	1	2	3	2	2	1	3	3	3	3	3	1	1	3	3	3	3	3	2	0	0	0	0	1	0	0		2	1993	1
I	895	0h 7m 41s	76766	2	1	32	1	2	2	1	2	2	2	1	3	1	1	2	2	3	2	3	1	3	1	1	1	3	3	3	3	3	3	1	3	3	2	3	0	0	0	0	1	0	0		2	1989	1
I	897	0h 15m 44s	886299	2	1	32	1	2	2	1	3	3	2	1	1	1	1	2	2	1	2	2	2	2	1	2	1	2	1	1	2	1	2	1	2	1	1	2	0	0	0	0	1	0	0		1	1992	1
I	914	0h 17m 59s	741831	2	1	21	1	2	2	1	3	3	2	1	2	1	2	2	3	1	1	1	2	1	2	2	2	1	2	2	3	2	3	2	2	1	1	1	0	0	0	0	1	0	0		2	1992	4
I	924	0h 11m 36s	572445	2	1	9	1	2	2	1	1	2	2	1	2	1	2	2	2	1	2	1	1	1	2	1	1	2	1	2	2	1	1	1	2	1	2	1	0	1	0	0	0	0	0		2	1988	1
I	933	0h 10m 16s	307716	2	1	42	1	2	2	1	3	2	2	3	2	1	1	1	1	2	1	1	3	1	2	2	1	2	2	1	2	1	1	2	2	2	1	2	0	0	0	0	1	0	0		2	1995	2
I	937	0h 9m 30s	175803	2	1	32	1	2	2	1	1	3	2	1	2	1	2	1	2	1	1	1	2	1	1	1	1	1	2	1	2	2	2	1	1	3	3	2	0	0	0	0	1	0	0		2	1992	1
I	942	0h 9m 3s	404889	2	1	32	1	2	2	1	3	3	2	1	1	1	3	3	3	3	3	3	3	3	3	1	3	3	3	3	3	2	3	1	3	3	3	3	0	0	0	0	1	0	0		2	1994	1
I	947	0h 6m 31s	712393	2	1	33	1	2	2	1	3	3	2	1	2	1	3	3	1	3	2	3	1	3	1	1	2	1	2	2	1	2	1	3	3	3	3	1	1	1	0	0	0	0	0		1	1999	2
I	948	0h 12m 16s	793851	2	1	46	1	2	2	1	3	3	2	1	2	1	1	1	1	2	1	3	1	1	1	2	2	1	1	2	2	2	3	2	2	2	3	1	0	0	0	0	1	0	0		2	1991	1
I	954	0h 11m 15s	696078	2	1	9	1	2	2	1	3	3	2	1	3	1	2	2	1	2	1	3	1	3	3	2	2	2	3	3	3	2	3	1	1	3	3	1	0	0	0	0	1	0	0		1	1996	1
I	959	0h 14m 42s	308743	2	1	9	1	2	2	1	2	2	2	3	2	1	2	3	2	2	3	2	2	2	3	2	2	1	1	2	2	1	1	2	2	2	2	1	0	0	0	0	0	0	1		1	1990	1
I	960	0h 18m 12s	165127	2	1	5	1	2	2	1	1	3	2	3	3	1	2	2	3	1	1	3	2	1	2	3	2	2	2	2	1	1	1	2	3	1	2	1	0	0	0	0	1	0	0		1	1994	1
I	961	0h 9m 57s	42676	2	1	13	1	2	2	1	3	3	2	3	2	1	2	1	2	3	2	3	2	2	2	2	3	2	3	2	2	1	1	1	3	1	2	2	0	0	0	0	1	0	0		2	1997	2
I	962	0h 11m 3s	3224	2	1	5	1	2	2	1	3	3	2	1	3	1	3	1	1	3	2	1	3	3	3	2	1	2	1	2	3	1	1	2	1	3	1	1	0	0	0	0	1	0	0		2	1996	2
I	963	0h 30m 20s	298728	2	1	5	1	2	2	1	1	2	2	3	2	1	1	1	2	3	3	2	3	3	1	3	3	3	1	2	2	3	3	2	3	3	2	3	0	0	0	0	1	0	0		2	1996	1
I	981	0h 21m 35s	19620	2	1	42	1	2	2	1	3	3	2	1	2	1	2	2	2	1	1	1	2	1	2	1	3	1	2	3	1	2	3	3	1	3	3	1	0	0	0	0	1	0	0		2	1996	2
I	982	0h 7m 20s	407710	2	1	32	1	2	2	1	3	3	2	1	2	1	2	2	1	2	2	1	2	2	1	2	1	1	1	1	1	2	1	2	3	3	1	3	0	0	0	0	1	0	0		2	1997	1
I	984	0h 9m 10s	467190	2	1	32	1	2	2	1	2	2	2	3	2	1	2	1	2	1	2	2	1	2	2	2	2	2	1	2	1	2	1	1	1	1	1	2	0	0	0	0	1	0	0		1	1998	3
I	990	0h 10m 3s	769229	2	1	25	1	2	2	1	3	3	2	1	3	1	2	1	2	2	1	2	2	2	1	1	2	1	2	2	1	2	2	2	1	2	1	2	0	0	0	0	1	0	0		2	1988	2
I	997	0h 8m 0s	530109	2	1	9	1	2	2	1	3	3	2	1	2	1	2	2	1	3	1	1	1	1	1	2	2	2	2	1	1	2	2	2	2	2	1	1	0	0	0	0	1	0	0		1	1997	1
I	998	0h 20m 19s	318042	2	1	4	1	2	2	1	1	3	2	3	3	1	1	2	3	3	3	1	3	2	2	3	3	3	1	3	1	3	3	1	1	2	1	3	0	1	1	0	0	0	0		2	1995	1
I	1007	0h 13m 23s	639780	2	1	46	1	2	2	1	3	2	2	3	2	1	2	1	1	2	2	2	2	1	2	1	1	1	2	3	1	2	3	2	2	3	1	2	0	0	0	0	1	0	0		2	1989	1
I	1010	0h 25m 25s	127455	2	1	30	1	2	2	1	2	3	2	1	2	1	3	1	1	3	3	3	1	3	3	3	1	2	3	2	3	3	3	3	3	2	3	1	0	0	0	0	1	0	0		2	1996	3
I	1011	0h 9m 22s	693257	2	1	32	1	2	2	1	3	3	2	1	1	1	2	3	3	2	3	2	3	3	2	2	2	3	1	1	1	2	2	1	3	1	3	2	0	1	0	0	0	0	0		2	1991	1
I	1020	0h 17m 24s	528407	2	1	32	1	2	2	1	2	2	2	1	3	1	3	2	1	2	2	1	1	1	2	1	2	2	2	3	1	1	3	2	2	3	2	1	0	1	0	0	0	0	0		2	1987	1
I	1023	0h 19m 47s	584261	2	1	33	1	2	2	1	3	3	2	1	3	1	1	1	2	1	3	3	2	2	2	3	1	1	1	3	1	3	1	2	2	3	3	2	0	1	0	0	0	0	0		2	1989	1
I	1025	0h 9m 9s	367460	2	1	20	1	2	2	1	3	3	2	3	2	1	1	1	1	2	1	2	3	2	1	3	3	1	2	3	2	3	3	1	3	2	2	3	0	0	0	0	1	0	0		2	1995	2
I	1035	0h 10m 50s	860926	2	1	5	1	2	2	1	2	3	2	1	2	1	2	2	3	3	2	1	3	1	1	3	1	3	3	3	3	3	3	1	2	3	3	3	0	0	0	0	0	1	0	Why tf is Latino / Hispanic not a race. dofklmgerlkgm. It's dumb. Thnx for coming to my ted talk	1	1993	1
I	1038	0h 12m 26s	65522	2	1	4	1	2	2	1	3	3	2	1	1	1	1	2	1	1	1	2	2	2	2	2	2	1	1	1	1	2	2	2	2	2	2	1	0	0	0	0	1	0	0		2	1994	4
I	1044	0h 10m 31s	877283	2	1	32	1	2	2	1	3	3	2	3	2	1	3	2	3	2	2	1	2	1	3	3	3	1	3	3	1	1	3	3	3	1	1	3	0	0	0	0	1	0	0		2	1997	1
I	1048	32h 14m 56s	954062	2	1	32	1	2	2	1	2	3	2	3	3	1	2	2	2	1	2	2	1	2	3	1	1	3	3	3	3	3	3	3	3	2	3	1	0	0	0	0	1	0	0		2	1997	1
I	1056	0h 7m 41s	971584	2	1	6	1	2	2	1	3	3	2	2	2	1	3	1	3	1	3	1	2	3	1	2	3	1	3	3	3	3	3	2	2	3	3	3	0	0	0	0	1	0	0		2	1992	1
I	1058	0h 9m 33s	295032	2	1	35	1	2	2	1	3	3	2	1	3	1	2	3	3	1	3	3	2	3	3	2	3	3	3	1	1	3	3	3	1	3	3	2	1	0	0	0	0	0	0		2	1989	1
I	1059	0h 9m 40s	221300	2	1	22	1	2	2	1	3	3	2	1	3	1	2	2	3	3	3	1	2	1	1	3	1	2	1	3	2	3	3	3	2	1	2	3	0	0	0	0	1	0	0		2	1999	2
I	1060	0h 14m 22s	646967	2	1	5	1	2	2	1	2	3	2	1	2	1	2	3	2	1	2	2	3	2	2	2	2	2	1	3	2	2	2	2	2	1	1	2	0	0	0	0	1	0	0		2	1993	2
I	1062	0h 11m 41s	502364	2	1	32	1	2	2	1	2	2	2	3	3	1	2	1	1	1	1	2	2	1	2	1	2	1	3	1	2	1	1	1	1	2	1	2	0	0	0	0	1	0	0		2	1992	1
I	1067	0h 8m 8s	403104	2	1	43	1	2	2	1	3	2	2	3	2	1	1	2	2	2	1	1	2	1	2	1	2	1	1	1	2	1	1	2	2	1	1	1	0	1	0	0	0	0	0		1	1997	1
I	1068	0h 23m 16s	399976	2	1	7	1	2	2	1	3	2	2	3	2	1	2	2	1	1	2	2	1	2	1	1	3	2	2	2	1	1	1	1	2	2	1	3	0	0	0	0	1	0	0		2	1990	2
I	1077	0h 23m 11s	794735	2	1	35	1	2	2	1	1	3	2	1	3	1	1	1	1	2	1	1	2	1	2	1	1	1	1	2	1	1	2	1	2	3	1	2	0	1	1	0	1	0	0		2	1993	1
I	1079	1h 5m 51s	763199	2	1	33	1	2	2	1	3	3	2	3	2	1	3	2	3	2	2	2	1	2	2	2	1	2	1	2	1	2	2	1	1	1	1	2	0	0	0	0	1	0	0		2	1993	2
I	1087	0h 27m 1s	441503	2	1	20	1	2	2	1	2	3	2	3	2	1	2	3	3	2	1	2	1	2	3	2	2	2	3	3	1	3	3	3	3	3	3	1	0	0	0	0	1	0	0		2	1999	1
I	1091	0h 10m 27s	131968	2	1	5	1	2	2	1	3	3	2	1	3	1	2	3	3	2	3	1	1	3	1	3	1	2	1	1	3	2	2	2	1	3	2	3	0	0	0	0	1	0	0		2	1996	2
I	1097	0h 29m 10s	461954	2	1	22	1	2	2	1	2	3	2	3	3	1	2	1	2	1	1	1	1	2	2	2	1	2	1	1	2	1	1	1	1	2	1	1	1	0	0	0	1	0	0		2	1997	1
I	1100	0h 18m 21s	451396	2	1	24	1	2	2	1	3	3	2	1	1	1	2	2	1	1	2	2	1	2	2	2	2	2	2	1	2	2	1	2	2	1	1	1	0	1	0	0	0	0	0		2	1993	1
I	1101	0h 12m 46s	417761	2	1	46	1	2	2	1	3	3	2	1	2	1	1	1	2	2	2	2	2	1	1	2	1	1	2	1	1	2	2	2	1	3	3	2	0	0	0	0	1	0	0		2	1995	2
I	1102	0h 9m 12s	786001	2	1	37	1	2	2	1	2	3	2	1	2	1	2	1	3	2	3	3	1	1	3	1	1	3	3	3	1	3	1	3	2	1	1	1	1	0	0	0	1	0	0		2	2000	1
I	1104	0h 16m 47s	143419	2	1	5	1	2	2	1	3	3	2	3	3	1	2	2	2	2	2	2	2	1	2	1	1	1	2	1	2	1	1	1	1	1	1	2	0	0	0	0	1	0	0		2	1996	2
I	1106	0h 16m 5s	385723	2	1	35	1	2	2	1	1	2	2	1	2	1	2	1	2	1	2	2	2	2	1	1	3	2	3	1	1	1	2	3	2	3	3	2	0	0	0	0	1	0	0		2	1992	4
I	1120	0h 9m 23s	820085	2	1	33	1	2	2	1	1	3	2	1	2	1	3	2	1	1	2	2	3	3	1	1	1	2	3	1	1	2	1	3	2	1	2	3	0	0	0	0	1	0	0		2	1997	3
I	1134	0h 56m 59s	996725	2	1	9	1	2	2	1	3	3	2	3	2	1	3	3	1	2	1	1	1	1	2	3	2	3	2	1	2	2	3	1	3	1	1	2	0	1	0	0	1	0	0		1	1994	1
I	1136	0h 10m 38s	609348	2	1	30	1	2	2	1	3	3	2	1	2	1	1	1	2	3	3	1	1	1	2	3	3	2	2	2	3	1	3	3	2	3	1	3	0	0	0	0	1	0	0		2	1992	1
I	1146	0h 12m 47s	837285	2	1	44	1	2	2	1	3	3	2	1	2	1	2	1	1	2	2	1	1	2	2	2	2	2	2	2	2	2	1	2	1	2	2	2	0	0	0	0	1	0	0		1	2000	1
I	1149	0h 22m 18s	68588	2	1	32	1	2	2	1	3	3	2	2	3	1	1	1	1	1	1	1	3	2	2	1	1	1	1	3	2	1	2	1	1	1	2	2	0	0	0	0	1	0	0		2	1998	1
I	1159	0h 49m 6s	932216	2	1	5	1	2	2	1	2	3	2	3	2	1	1	2	3	1	2	2	2	2	1	2	1	1	1	1	3	2	2	2	3	3	2	1	0	0	0	0	0	1	0	Mexican	1	1999	1
I	1165	0h 10m 40s	910894	2	1	20	1	2	2	1	2	3	2	1	2	1	2	1	3	2	1	2	1	2	3	1	3	1	2	3	2	3	2	2	2	2	3	2	0	1	0	0	0	0	0		2	1996	1
I	1167	0h 17m 55s	734061	2	1	47	1	2	2	1	1	2	2	1	2	1	3	1	3	3	1	3	3	3	3	2	2	3	3	3	2	1	2	3	1	3	2	2	0	0	0	0	1	0	0		2	1988	2
I	1170	0h 14m 36s	132161	2	1	20	1	2	2	1	3	3	2	1	3	1	2	2	2	1	1	2	1	1	1	1	1	2	1	2	2	2	2	1	2	2	1	1	0	1	0	0	0	0	0		2	1992	2
I	1174	0h 18m 10s	412535	2	1	40	1	2	2	1	3	3	2	3	1	1	3	3	3	3	3	3	3	3	3	3	2	3	3	3	2	2	3	3	3	1	3	3	0	0	0	0	0	0	1		3	1988	2
I	1182	0h 14m 28s	911950	2	1	10	1	2	2	1	1	2	2	3	3	1	3	2	2	2	3	3	1	3	1	1	2	3	3	3	1	1	3	3	3	3	2	3	0	0	0	0	1	0	0		2	1991	2
I	1194	0h 11m 29s	151834	2	1	13	1	2	2	1	3	3	2	3	2	1	2	2	1	2	2	1	1	2	1	1	2	1	1	3	1	3	1	2	2	3	2	1	0	0	0	0	0	1	0	Latino	1	1999	1
I	1202	0h 36m 37s	418463	2	1	9	1	2	2	1	2	3	2	1	3	1	1	1	1	1	1	2	2	1	3	3	2	2	2	2	3	2	2	2	2	2	1	3	0	0	0	0	1	0	0		2	1995	3
I	1205	0h 20m 45s	312376	2	1	35	1	2	2	1	2	3	2	3	2	1	1	1	1	3	1	3	1	1	2	1	2	1	2	2	1	1	2	2	1	2	1	2	0	1	0	0	0	0	0		2	1999	1
I	1206	0h 12m 2s	287470	2	1	37	1	2	2	1	3	3	2	1	3	1	3	3	3	3	3	3	3	2	2	3	3	3	3	3	3	3	3	3	3	3	3	3	0	0	1	0	1	0	0		2	1995	2
I	1210	0h 11m 1s	471045	2	1	5	1	2	2	1	1	2	2	3	2	1	2	1	2	1	1	3	2	1	2	3	2	2	2	1	2	3	2	2	3	3	1	3	1	0	0	0	0	0	0		2	1990	2
I	1211	0h 12m 24s	668840	2	1	5	1	2	2	1	3	3	2	3	2	1	1	1	2	3	2	3	2	2	1	1	2	1	2	2	2	2	1	1	1	3	1	1	0	0	0	0	1	0	0		3	1997	1
I	1227	0h 9m 49s	254154	2	1	17	1	2	2	1	2	3	2	3	1	1	2	3	2	2	2	2	3	1	3	2	2	2	3	1	3	1	3	1	3	3	1	3	0	1	0	0	0	0	0		2	2000	2
I	1240	0h 42m 50s	829599	2	1	35	1	2	2	1	3	3	2	1	2	1	2	1	2	2	1	3	2	2	1	3	1	1	2	2	2	2	2	3	1	3	3	2	0	1	1	0	0	0	0		2	1991	3
I	1252	0h 21m 40s	954751	2	1	18	1	2	2	1	1	3	2	1	1	1	1	2	1	1	2	2	1	1	1	1	1	1	1	1	1	2	1	1	2	2	2	1	0	1	0	0	0	0	0		1	1994	1
I	1253	0h 11m 14s	714996	2	1	21	1	2	2	1	2	3	2	3	3	1	1	2	1	2	2	2	2	1	2	1	2	2	2	1	2	2	2	2	2	2	2	2	1	0	0	0	1	0	0		2	1994	1
I	999999998	58h 11m 42s	81037	2	1	32	1	2	2	1	3	3	2	1	3	1	2	2	3	3	3	3	2	3	1	3	3	1	3	3	1	2	3	3	3	2	3	3	0	0	0	0	1	0	0		2	1998	1
I	999999999	95h 7m 34s	24402	2	1	18	1	2	2	1	3	3	2	3	3	1	1	1	3	3	3	1	1	1	3	3	3	1	3	1	3	2	2	1	3	3	1	1	0	0	0	0	1	0	0		1	1999	2
I	1292	0h 14m 32s	492192	2	1	17	1	2	2	1	2	3	2	3	2	1	1	2	1	2	1	1	2	2	1	1	2	1	1	2	1	1	2	2	1	1	1	2	0	1	1	0	0	0	0		2	1996	1
I	1282	0h 39m 35s	422706	2	1	17	1	2	2	1	3	3	2	1	1	1	2	2	2	1	1	1	1	2	2	1	1	1	2	2	1	1	2	1	2	1	2	2	0	0	0	0	0	1	0	75%white, 25%native American.	2	1990	2
I	1277	0h 16m 52s	130221	2	1	42	1	2	2	1	1	3	2	1	2	1	2	2	1	2	1	2	1	1	2	1	1	1	3	2	1	1	1	1	1	1	1	1	0	1	0	0	0	0	0		1	1997	2
I	105	0h 12m 35s	690366	2	1	44	1	2	2	1	3	3	2	1	3	1	1	2	2	2	2	1	2	2	2	2	1	1	1	3	2	2	1	3	2	1	2	2	0	0	0	0	1	0	0		2	1995	3
I	464	0h 8m 54s	427310	2	1	12	1	2	2	1	2	2	2	1	2	1	2	2	2	1	1	2	1	2	2	1	2	2	2	1	2	1	2	1	1	2	2	2	0	0	0	0	1	0	0		2	1996	2
I	1008	0h 11m 40s	321479	2	1	43	1	2	2	1	2	3	2	1	2	1	2	2	1	2	2	2	2	2	1	2	1	1	1	1	1	1	2	1	1	2	3	2	0	0	0	0	0	1	0	Hispanic	1	1997	1
I	1186	0h 14m 20s	485745	2	1	10	1	2	2	1	2	3	2	1	2	1	1	2	3	2	1	3	3	3	1	3	2	3	2	3	2	3	1	1	1	1	1	1	0	0	0	0	1	0	0		2	1990	3
[truncated: 39 more columns]

## Sheet: ChoiceTaskResults
sys_RespNum	Task	Concept	cost	insuranceAccess	insurancePrivacy	timeliness	location	Response	Inclusion
14	1	1	1	2	3	1	1	1	I		Explanation of choice task results:
14	1	2	4	1	3	2	2	0	I		System response number was an ID given in order to each potential participant who answered any screening question. Because each participant went through 10 choice tasks, data for all 10 tasks is shown. Note that in each task, participants were shown 3 combinations of elements, which is why each system response number is associated with a series of concepts, 1, 2, and 3. The chosen concept is in t…
14	1	3	0	0	0	0	0	0	I
14	2	1	2	3	3	2	1	1	I
14	2	2	1	3	2	3	1	0	I
14	2	3	0	0	0	0	0	0	I
14	3	1	3	1	2	1	1	0	I
14	3	2	4	4	1	1	2	0	I
14	3	3	0	0	0	0	0	1	I
14	4	1	3	2	3	3	1	0	I
14	4	2	1	4	1	3	2	1	I
14	4	3	0	0	0	0	0	0	I
14	5	1	3	1	2	2	2	1	I
14	5	2	3	4	1	3	2	0	I
14	5	3	0	0	0	0	0	0	I
14	6	1	2	2	3	1	2	0	I
14	6	2	1	4	1	1	1	1	I
14	6	3	0	0	0	0	0	0	I
14	7	1	4	1	2	2	1	0	I
14	7	2	4	3	2	1	2	0	I
14	7	3	0	0	0	0	0	1	I
14	8	1	2	3	2	3	1	0	I
14	8	2	1	4	1	3	1	1	I
14	8	3	0	0	0	0	0	0	I
14	9	1	1	1	3	3	2	0	I
14	9	2	2	3	3	2	2	1	I
14	9	3	0	0	0	0	0	0	I
14	10	1	4	1	3	2	2	0	I
14	10	2	3	4	1	1	1	1	I
14	10	3	0	0	0	0	0	0	I
18	1	1	2	4	1	2	1	0	I
18	1	2	3	1	3	1	2	1	I
18	1	3	0	0	0	0	0	0	I
18	2	1	4	1	3	1	2	0	I
18	2	2	3	3	3	3	1	1	I
18	2	3	0	0	0	0	0	0	I
18	3	1	2	2	2	1	1	0	I
18	3	2	1	2	3	2	2	1	I
18	3	3	0	0	0	0	0	0	I
18	4	1	4	1	2	2	2	1	I
18	4	2	3	4	1	3	2	0	I
18	4	3	0	0	0	0	0	0	I
18	5	1	2	3	2	1	2	1	I
18	5	2	4	2	3	3	1	0	I
18	5	3	0	0	0	0	0	0	I
18	6	1	4	4	1	2	2	0	I
18	6	2	3	1	3	3	1	1	I
18	6	3	0	0	0	0	0	0	I
18	7	1	3	3	3	2	1	1	I
18	7	2	4	4	1	1	2	0	I
18	7	3	0	0	0	0	0	0	I
18	8	1	2	4	1	2	1	0	I
18	8	2	1	2	2	3	2	1	I
18	8	3	0	0	0	0	0	0	I
18	9	1	1	4	1	1	1	1	I
18	9	2	4	2	2	2	2	0	I
18	9	3	0	0	0	0	0	0	I
18	10	1	1	1	2	3	1	1	I
18	10	2	1	3	3	2	2	0	I
18	10	3	0	0	0	0	0	0	I
19	1	1	2	1	2	1	2	1	I
19	1	2	3	2	2	3	1	0	I
19	1	3	0	0	0	0	0	0	I
19	2	1	4	2	2	1	1	0	I
19	2	2	2	3	3	2	2	1	I
19	2	3	0	0	0	0	0	0	I
19	3	1	4	4	1	3	2	0	I
19	3	2	2	1	3	1	2	1	I
19	3	3	0	0	0	0	0	0	I
19	4	1	2	3	3	1	1	1	I
19	4	2	1	4	1	2	2	0	I
19	4	3	0	0	0	0	0	0	I
19	5	1	3	1	2	2	1	1	I
19	5	2	1	2	3	3	1	0	I
19	5	3	0	0	0	0	0	0	I
19	6	1	1	4	1	2	1	1	I
19	6	2	3	2	3	3	2	0	I
19	6	3	0	0	0	0	0	0	I
19	7	1	4	3	2	3	1	0	I
19	7	2	3	2	2	1	2	0	I
19	7	3	0	0	0	0	0	1	I
19	8	1	3	4	1	1	2	0	I
19	8	2	2	1	3	3	2	1	I
19	8	3	0	0	0	0	0	0	I
19	9	1	2	4	1	3	1	1	I
19	9	2	4	3	3	1	1	0	I
19	9	3	0	0	0	0	0	0	I
19	10	1	3	1	2	2	2	1	I
19	10	2	4	3	3	3	2	0	I
19	10	3	0	0	0	0	0	0	I
20	1	1	4	4	1	2	1	0	I
20	1	2	1	3	2	1	2	1	I
20	1	3	0	0	0	0	0	0	I
20	2	1	4	4	1	1	1	0	I
20	2	2	2	1	3	2	1	1	I
20	2	3	0	0	0	0	0	0	I
20	3	1	2	2	3	1	1	0	I
20	3	2	1	3	2	2	2	1	I
20	3	3	0	0	0	0	0	0	I
20	4	1	3	2	2	3	1	0	I
20	4	2	3	2	3	2	2	1	I
20	4	3	0	0	0	0	0	0	I
20	5	1	2	3	2	3	2	0	I
20	5	2	1	1	2	3	1	1	I
20	5	3	0	0	0	0	0	0	I
20	6	1	1	4	1	3	2	1	I
20	6	2	4	4	1	1	1	0	I
20	6	3	0	0	0	0	0	0	I
20	7	1	1	1	3	1	2	1	I
20	7	2	2	2	2	2	1	0	I
20	7	3	0	0	0	0	0	0	I
20	8	1	3	3	2	1	2	0	I
20	8	2	4	4	1	2	1	0	I
20	8	3	0	0	0	0	0	1	I
20	9	1	4	2	3	3	1	0	I
20	9	2	2	1	3	2	1	1	I
20	9	3	0	0	0	0	0	0	I
20	10	1	1	4	1	1	1	1	I
20	10	2	2	3	2	1	2	0	I
20	10	3	0	0	0	0	0	0	I
23	1	1	1	1	2	1	2	1	I
23	1	2	1	2	3	1	1	0	I
23	1	3	0	0	0	0	0	0	I
23	2	1	2	1	2	1	2	1	I
23	2	2	4	4	1	2	1	0	I
23	2	3	0	0	0	0	0	0	I
23	3	1	4	1	2	2	1	0	I
23	3	2	2	3	3	3	2	1	I
23	3	3	0	0	0	0	0	0	I
23	4	1	2	4	1	1	2	1	I
23	4	2	3	1	3	3	2	0	I
23	4	3	0	0	0	0	0	0	I
23	5	1	1	4	1	3	1	1	I
23	5	2	3	2	2	3	2	0	I
23	5	3	0	0	0	0	0	0	I
23	6	1	2	3	2	2	1	1	I
23	6	2	4	2	3	1	1	0	I
23	6	3	0	0	0	0	0	0	I
23	7	1	1	4	1	1	2	1	I
23	7	2	1	1	3	1	1	0	I
23	7	3	0	0	0	0	0	0	I
23	8	1	4	3	3	3	2	0	I
23	8	2	3	3	2	2	2	1	I
23	8	3	0	0	0	0	0	0	I
23	9	1	3	4	1	1	1	0	I
23	9	2	2	4	1	2	2	1	I
23	9	3	0	0	0	0	0	0	I
23	10	1	4	1	3	1	1	0	I
23	10	2	2	2	2	3	1	1	I
23	10	3	0	0	0	0	0	0	I
35	1	1	4	2	3	2	1	0	I
35	1	2	3	4	1	3	1	0	I
35	1	3	0	0	0	0	0	1	I
35	2	1	2	3	2	1	1	0	I
35	2	2	1	1	2	1	2	1	I
35	2	3	0	0	0	0	0	0	I
35	3	1	2	2	3	1	1	0	I
35	3	2	3	3	3	2	2	0	I
35	3	3	0	0	0	0	0	1	I
35	4	1	4	4	1	1	2	0	I
35	4	2	3	2	2	3	2	0	I
35	4	3	0	0	0	0	0	1	I
35	5	1	3	3	3	2	1	0	I
35	5	2	1	4	1	3	2	0	I
35	5	3	0	0	0	0	0	1	I
35	6	1	1	2	2	2	1	0	I
35	6	2	3	1	3	3	1	0	I
35	6	3	0	0	0	0	0	1	I
35	7	1	2	2	2	1	2	0	I
35	7	2	4	4	1	2	1	0	I
35	7	3	0	0	0	0	0	1	I
35	8	1	1	1	3	2	2	1	I
35	8	2	1	3	2	1	1	0	I
35	8	3	0	0	0	0	0	0	I
35	9	1	3	4	1	3	1	0	I
35	9	2	1	1	2	1	2	1	I
35	9	3	0	0	0	0	0	0	I
35	10	1	4	3	3	3	1	0	I
35	10	2	2	4	1	2	2	0	I
35	10	3	0	0	0	0	0	1	I
43	1	1	1	3	3	1	2	1	I
43	1	2	2	2	3	1	1	0	I
43	1	3	0	0	0	0	0	0	I
43	2	1	4	1	2	2	2	0	I
43	2	2	2	4	1	2	2	1	I
43	2	3	0	0	0	0	0	0	I
43	3	1	2	3	3	1	1	1	I
43	3	2	4	3	3	2	1	0	I
43	3	3	0	0	0	0	0	0	I
43	4	1	1	2	2	1	1	1	I
43	4	2	3	4	1	3	2	0	I
43	4	3	0	0	0	0	0	0	I
43	5	1	1	1	3	3	1	1	I
43	5	2	2	2	2	3	2	0	I
43	5	3	0	0	0	0	0	0	I
43	6	1	3	2	3	2	2	1	I
43	6	2	4	4	1	1	2	0	I
43	6	3	0	0	0	0	0	0	I
43	7	1	1	3	3	2	1	1	I
43	7	2	4	3	2	1	1	0	I
43	7	3	0	0	0	0	0	0	I
43	8	1	2	1	2	2	2	1	I
43	8	2	4	4	1	1	1	0	I
43	8	3	0	0	0	0	0	0	I
43	9	1	2	2	2	2	1	1	I
43	9	2	3	1	3	3	2	0	I
43	9	3	0	0	0	0	0	0	I
43	10	1	2	1	2	3	1	1	I
43	10	2	3	3	3	3	2	0	I
43	10	3	0	0	0	0	0	0	I
46	1	1	1	2	3	2	2	1	I
46	1	2	4	4	1	3	1	0	I
46	1	3	0	0	0	0	0	0	I
46	2	1	2	4	1	1	1	1	I
46	2	2	4	1	2	3	2	0	I
46	2	3	0	0	0	0	0	0	I
46	3	1	1	2	3	1	1	1	I
46	3	2	3	1	2	2	2	0	I
46	3	3	0	0	0	0	0	0	I
46	4	1	3	4	1	3	1	0	I
46	4	2	2	3	2	1	2	0	I
46	4	3	0	0	0	0	0	1	I
46	5	1	1	4	1	2	2	1	I
46	5	2	4	1	3	3	1	0	I
46	5	3	0	0	0	0	0	0	I
46	6	1	3	2	3	3	2	0	I
46	6	2	4	3	3	2	1	0	I
46	6	3	0	0	0	0	0	1	I
46	7	1	3	1	2	1	1	0	I
46	7	2	2	1	2	2	2	1	I
46	7	3	0	0	0	0	0	0	I
46	8	1	4	4	1	2	1	0	I
46	8	2	1	2	2	2	1	0	I
46	8	3	0	0	0	0	0	1	I
46	9	1	2	3	2	1	2	0	I
46	9	2	1	3	2	3	2	0	I
46	9	3	0	0	0	0	0	1	I
46	10	1	4	2	3	1	1	0	I
46	10	2	3	4	1	2	1	1	I
46	10	3	0	0	0	0	0	0	I
50	1	1	2	4	1	3	1	1	I
50	1	2	4	2	3	1	1	0	I
50	1	3	0	0	0	0	0	0	I
50	2	1	3	3	2	1	1	1	I
50	2	2	3	4	1	2	1	0	I
50	2	3	0	0	0	0	0	0	I
50	3	1	3	4	1	2	2	1	I
50	3	2	2	1	3	3	2	0	I
50	3	3	0	0	0	0	0	0	I
50	4	1	4	4	1	2	2	1	I
50	4	2	4	1	2	1	1	0	I
50	4	3	0	0	0	0	0	0	I
50	5	1	2	2	3	2	2	1	I
50	5	2	1	1	2	3	1	0	I
50	5	3	0	0	0	0	0	0	I
50	6	1	3	3	3	3	2	1	I
50	6	2	1	1	2	1	1	0	I
50	6	3	0	0	0	0	0	0	I
50	7	1	4	2	3	1	2	0	I
50	7	2	2	3	2	1	1	1	I
50	7	3	0	0	0	0	0	0	I
50	8	1	3	4	1	2	1	1	I
50	8	2	4	1	3	3	1	0	I
50	8	3	0	0	0	0	0	0	I
50	9	1	4	2	2	1	2	0	I
50	9	2	2	4	1	2	2	1	I
50	9	3	0	0	0	0	0	0	I
50	10	1	1	3	2	3	2	0	I
50	10	2	3	4	1	2	1	1	I
50	10	3	0	0	0	0	0	0	I
51	1	1	1	2	3	3	1	0	I
51	1	2	1	1	3	2	2	1	I
51	1	3	0	0	0	0	0	0	I
51	2	1	1	4	1	1	2	1	I
51	2	2	2	3	2	1	1	0	I
51	2	3	0	0	0	0	0	0	I
51	3	1	4	3	3	2	2	0	I
51	3	2	3	2	3	3	1	0	I
51	3	3	0	0	0	0	0	1	I
51	4	1	3	2	2	1	2	0	I
51	4	2	2	4	1	3	2	0	I
51	4	3	0	0	0	0	0	1	I
51	5	1	4	1	2	3	1	0	I
51	5	2	1	4	1	1	1	1	I
51	5	3	0	0	0	0	0	0	I
51	6	1	3	1	3	2	1	0	I
51	6	2	3	4	1	3	2	0	I
51	6	3	0	0	0	0	0	1	I
51	7	1	4	3	3	1	1	0	I
51	7	2	2	2	2	2	2	0	I
51	7	3	0	0	0	0	0	1	I
51	8	1	1	3	2	2	1	0	I
51	8	2	2	1	3	1	1	1	I
51	8	3	0	0	0	0	0	0	I
51	9	1	3	3	2	3	2	0	I
51	9	2	4	4	1	3	2	0	I
51	9	3	0	0	0	0	0	1	I
51	10	1	1	1	3	2	2	1	I
51	10	2	3	1	2	1	1	0	I
51	10	3	0	0	0	0	0	0	I
72	1	1	3	4	1	2	2	1	I
72	1	2	1	2	2	1	1	0	I
72	1	3	0	0	0	0	0	0	I
72	2	1	1	3	3	2	1	0	I
72	2	2	3	2	3	1	2	0	I
72	2	3	0	0	0	0	0	1	I
72	3	1	2	1	2	2	1	1	I
72	3	2	4	3	3	3	2	0	I
72	3	3	0	0	0	0	0	0	I
72	4	1	1	3	2	2	2	0	I
72	4	2	2	4	1	3	1	1	I
72	4	3	0	0	0	0	0	0	I
72	5	1	2	2	2	3	1	0	I
72	5	2	3	2	3	1	1	0	I
72	5	3	0	0	0	0	0	1	I
72	6	1	4	1	3	2	1	0	I
72	6	2	1	4	1	3	2	1	I
72	6	3	0	0	0	0	0	0	I
72	7	1	4	1	2	1	1	0	I
72	7	2	3	3	3	2	2	0	I
72	7	3	0	0	0	0	0	1	I
72	8	1	2	1	3	1	2	1	I
72	8	2	3	4	1	1	2	0	I
72	8	3	0	0	0	0	0	0	I
72	9	1	1	3	2	3	2	0	I
72	9	2	1	4	1	2	1	1	I
72	9	3	0	0	0	0	0	0	I
72	10	1	2	2	2	3	2	0	I
72	10	2	1	1	2	1	1	1	I
72	10	3	0	0	0	0	0	0	I
77	1	1	1	1	3	2	2	1	I
77	1	2	1	3	2	3	1	0	I
77	1	3	0	0	0	0	0	0	I
77	2	1	4	3	3	1	2	0	I
77	2	2	4	2	3	3	1	0	I
77	2	3	0	0	0	0	0	1	I
77	3	1	2	1	3	2	1	1	I
77	3	2	3	3	2	1	2	0	I
77	3	3	0	0	0	0	0	0	I
77	4	1	2	2	3	2	1	0	I
77	4	2	1	4	1	1	2	1	I
77	4	3	0	0	0	0	0	0	I
77	5	1	2	4	1	1	1	1	I
77	5	2	3	4	1	3	2	0	I
77	5	3	0	0	0	0	0	0	I
77	6	1	1	1	2	3	1	1	I
77	6	2	4	1	2	2	2	0	I
77	6	3	0	0	0	0	0	0	I
77	7	1	1	3	2	1	1	0	I
77	7	2	3	4	1	3	2	1	I
77	7	3	0	0	0	0	0	0	I
77	8	1	3	2	3	2	2	1	I
77	8	2	4	1	2	1	1	0	I
77	8	3	0	0	0	0	0	0	I
77	9	1	4	4	1	3	1	0	I
77	9	2	2	3	3	3	2	1	I
77	9	3	0	0	0	0	0	0	I
77	10	1	1	4	1	2	2	1	I
77	10	2	2	2	3	1	1	0	I
77	10	3	0	0	0	0	0	0	I
85	1	1	1	1	2	2	2	1	I
85	1	2	2	2	2	3	1	0	I
85	1	3	0	0	0	0	0	0	I
85	2	1	3	4	1	1	2	1	I
85	2	2	3	1	3	2	1	0	I
85	2	3	0	0	0	0	0	0	I
85	3	1	4	4	1	3	2	0	I
85	3	2	3	3	3	2	1	1	I
85	3	3	0	0	0	0	0	0	I
85	4	1	4	2	3	1	2	0	I
85	4	2	2	2	2	1	1	1	I
85	4	3	0	0	0	0	0	0	I
85	5	1	1	3	2	3	2	1	I
85	5	2	4	4	1	3	1	0	I
85	5	3	0	0	0	0	0	0	I
85	6	1	1	1	2	1	2	1	I
85	6	2	2	4	1	2	1	0	I
85	6	3	0	0	0	0	0	0	I
85	7	1	4	2	3	2	1	1	I
85	7	2	3	3	3	2	2	0	I
85	7	3	0	0	0	0	0	0	I
85	8	1	3	1	2	3	1	0	I
85	8	2	2	1	3	2	2	1	I
85	8	3	0	0	0	0	0	0	I
85	9	1	2	4	1	3	1	0	I
85	9	2	2	3	3	1	2	1	I
85	9	3	0	0	0	0	0	0	I
85	10	1	4	4	1	2	2	0	I
85	10	2	3	3	2	1	1	1	I
85	10	3	0	0	0	0	0	0	I
88	1	1	2	4	1	2	1	1	I
88	1	2	4	3	2	3	1	0	I
88	1	3	0	0	0	0	0	0	I
88	2	1	4	1	3	1	2	0	I
88	2	2	2	2	3	2	2	1	I
88	2	3	0	0	0	0	0	0	I
88	3	1	4	3	2	1	1	0	I
88	3	2	2	4	1	2	2	1	I
88	3	3	0	0	0	0	0	0	I
88	4	1	1	2	3	3	1	0	I
88	4	2	1	1	2	1	2	1	I
88	4	3	0	0	0	0	0	0	I
88	5	1	3	4	1	3	2	1	I
88	5	2	3	2	2	3	1	0	I
88	5	3	0	0	0	0	0	0	I
88	6	1	2	3	3	3	2	0	I
88	6	2	4	4	1	1	1	0	I
88	6	3	0	0	0	0	0	1	I
88	7	1	1	1	3	2	1	1	I
88	7	2	3	1	2	2	2	0	I
88	7	3	0	0	0	0	0	0	I
88	8	1	4	2	3	1	2	0	I
88	8	2	2	4	1	2	1	1	I
88	8	3	0	0	0	0	0	0	I
88	9	1	3	3	2	1	2	0	I
88	9	2	1	1	3	3	1	1	I
88	9	3	0	0	0	0	0	0	I
88	10	1	2	2	3	3	2	0	I
88	10	2	4	3	2	2	1	0	I
88	10	3	0	0	0	0	0	1	I
90	1	1	1	1	3	3	2	1	I
90	1	2	4	1	2	2	1	0	I
90	1	3	0	0	0	0	0	0	I
90	2	1	2	4	1	1	2	1	I
90	2	2	4	3	3	1	1	0	I
90	2	3	0	0	0	0	0	0	I
90	3	1	3	2	3	1	1	0	I
90	3	2	1	2	2	2	2	0	I
90	3	3	0	0	0	0	0	1	I
90	4	1	3	4	1	3	1	0	I
90	4	2	4	4	1	1	2	0	I
90	4	3	0	0	0	0	0	1	I
90	5	1	4	4	1	2	2	0	I
90	5	2	2	3	2	3	1	0	I
90	5	3	0	0	0	0	0	1	I
90	6	1	3	1	3	3	1	0	I
90	6	2	3	1	2	2	2	0	I
90	6	3	0	0	0	0	0	1	I
90	7	1	1	3	2	2	1	0	I
90	7	2	2	2	3	1	2	0	I
90	7	3	0	0	0	0	0	1	I
90	8	1	3	4	1	2	1	0	I
90	8	2	1	3	3	2	2	0	I
90	8	3	0	0	0	0	0	1	I
90	9	1	1	2	3	3	2	0	I
90	9	2	4	1	2	1	2	0	I
90	9	3	0	0	0	0	0	1	I
90	10	1	4	1	2	3	1	0	I
90	10	2	3	2	3	1	1	0	I
90	10	3	0	0	0	0	0	1	I
99	1	1	2	4	1	2	2	1	I
99	1	2	2	3	2	1	1	0	I
99	1	3	0	0	0	0	0	0	I
99	2	1	3	1	3	1	2	1	I
99	2	2	4	2	3	3	1	0	I
99	2	3	0	0	0	0	0	0	I
99	3	1	4	4	1	2	2	0	I
99	3	2	2	2	3	3	1	0	I
99	3	3	0	0	0	0	0	1	I
99	4	1	3	1	2	2	1	0	I
99	4	2	1	4	1	1	1	1	I
99	4	3	0	0	0	0	0	0	I
99	5	1	3	3	3	3	2	1	I
99	5	2	2	3	2	1	1	0	I
99	5	3	0	0	0	0	0	0	I
99	6	1	4	2	3	1	2	0	I
99	6	2	1	3	3	2	2	1	I
99	6	3	0	0	0	0	0	0	I
99	7	1	2	1	2	1	1	0	I
99	7	2	4	4	1	3	1	0	I
99	7	3	0	0	0	0	0	1	I
99	8	1	1	4	1	3	1	1	I
99	8	2	1	3	2	3	2	0	I
99	8	3	0	0	0	0	0	0	I
99	9	1	4	1	2	2	2	0	I
99	9	2	3	1	3	1	2	0	I
99	9	3	0	0	0	0	0	1	I
99	10	1	2	3	3	2	2	1	I
99	10	2	2	4	1	3	1	0	I
99	10	3	0	0	0	0	0	0	I
105	1	1	3	4	1	2	2	1	I
105	1	2	3	3	2	2	1	0	I
105	1	3	0	0	0	0	0	0	I
105	2	1	1	1	3	2	1	0	I
105	2	2	1	2	2	1	1	1	I
105	2	3	0	0	0	0	0	0	I
105	3	1	3	4	1	1	1	0	I
105	3	2	2	3	2	3	2	1	I
105	3	3	0	0	0	0	0	0	I
105	4	1	1	3	3	3	1	0	I
105	4	2	2	1	3	2	2	1	I
105	4	3	0	0	0	0	0	0	I
105	5	1	2	4	1	3	1	0	I
105	5	2	4	2	3	2	2	1	I
105	5	3	0	0	0	0	0	0	I
105	6	1	3	4	1	1	2	1	I
105	6	2	2	1	2	1	1	0	I
105	6	3	0	0	0	0	0	0	I
105	7	1	4	2	2	1	1	0	I
105	7	2	3	1	2	3	2	1	I
105	7	3	0	0	0	0	0	0	I
105	8	1	1	4	1	2	1	0	I
105	8	2	2	3	3	3	2	1	I
105	8	3	0	0	0	0	0	0	I
105	9	1	1	1	3	1	2	0	I
105	9	2	4	2	3	3	2	1	I
105	9	3	0	0	0	0	0	0	I
105	10	1	4	4	1	2	1	0	I
105	10	2	3	3	3	1	1	1	I
105	10	3	0	0	0	0	0	0	I
110	1	1	2	2	2	3	2	1	I
110	1	2	3	2	3	2	1	0	I
110	1	3	0	0	0	0	0	0	I
110	2	1	1	3	3	3	1	1	I
110	2	2	4	1	3	1	2	0	I
110	2	3	0	0	0	0	0	0	I
110	3	1	1	2	2	2	1	0	I
110	3	2	2	4	1	2	2	1	I
110	3	3	0	0	0	0	0	0	I
110	4	1	4	2	2	2	1	0	I
110	4	2	2	1	3	1	1	1	I
110	4	3	0	0	0	0	0	0	I
110	5	1	1	4	1	1	2	1	I
110	5	2	1	3	3	3	2	0	I
110	5	3	0	0	0	0	0	0	I
110	6	1	4	2	2	1	2	0	I
110	6	2	3	4	1	2	1	1	I
110	6	3	0	0	0	0	0	0	I
110	7	1	3	1	2	3	1	0	I
110	7	2	2	3	3	2	2	1	I
110	7	3	0	0	0	0	0	0	I
110	8	1	4	1	3	2	2	0	I
110	8	2	3	1	2	1	1	1	I
110	8	3	0	0	0	0	0	0	I
110	9	1	4	4	1	3	2	0	I
110	9	2	1	2	3	1	1	1	I
110	9	3	0	0	0	0	0	0	I
110	10	1	3	1	2	3	1	0	I
110	10	2	1	4	1	3	2	1	I
110	10	3	0	0	0	0	0	0	I
112	1	1	1	1	3	2	1	0	I
112	1	2	3	4	1	1	1	0	I
112	1	3	0	0	0	0	0	1	I
112	2	1	2	1	2	2	2	0	I
112	2	2	3	1	3	3	1	0	I
112	2	3	0	0	0	0	0	1	I
112	3	1	3	2	3	1	2	0	I
112	3	2	4	3	2	3	1	0	I
112	3	3	0	0	0	0	0	1	I
112	4	1	2	2	2	1	1	0	I
112	4	2	1	4	1	2	1	0	I
112	4	3	0	0	0	0	0	1	I
112	5	1	3	1	2	1	2	0	I
112	5	2	4	3	3	3	1	0	I
112	5	3	0	0	0	0	0	1	I
112	6	1	2	2	3	2	2	0	I
112	6	2	1	4	1	3	2	0	I
112	6	3	0	0	0	0	0	1	I
112	7	1	2	4	1	3	2	0	I
112	7	2	4	3	3	1	2	0	I
112	7	3	0	0	0	0	0	1	I
112	8	1	1	1	2	1	1	0	I
112	8	2	1	3	2	2	1	0	I
112	8	3	0	0	0	0	0	1	I
112	9	1	3	1	3	2	2	0	I
112	9	2	4	4	1	3	1	0	I
112	9	3	0	0	0	0	0	1	I
112	10	1	2	2	2	2	1	0	I
112	10	2	1	2	2	1	2	0	I
112	10	3	0	0	0	0	0	1	I
129	1	1	3	1	2	1	2	1	I
129	1	2	2	3	2	2	1	0	I
129	1	3	0	0	0	0	0	0	I
129	2	1	4	3	2	2	1	0	I
129	2	2	1	2	3	3	2	1	I
129	2	3	0	0	0	0	0	0	I
129	3	1	2	2	3	1	2	1	I
129	3	2	3	4	1	3	1	0	I
129	3	3	0	0	0	0	0	0	I
129	4	1	3	1	3	2	2	1	I
129	4	2	4	4	1	1	1	0	I
129	4	3	0	0	0	0	0	0	I
129	5	1	1	4	1	2	1	0	I
129	5	2	2	3	3	1	2	1	I
129	5	3	0	0	0	0	0	0	I
129	6	1	2	2	2	2	1	1	I
129	6	2	4	1	2	3	2	0	I
129	6	3	0	0	0	0	0	0	I
129	7	1	4	3	3	1	1	0	I
129	7	2	2	4	1	3	1	0	I
129	7	3	0	0	0	0	0	1	I
129	8	1	1	2	2	1	1	0	I
129	8	2	1	1	3	3	2	1	I
129	8	3	0	0	0	0	0	0	I
129	9	1	4	4	1	2	2	0	I
129	9	2	3	3	3	3	2	0	I
129	9	3	0	0	0	0	0	1	I
129	10	1	3	1	2	1	1	0	I
129	10	2	2	1	3	2	1	1	I
129	10	3	0	0	0	0	0	0	I
132	1	1	2	1	3	2	1	1	I
132	1	2	4	4	1	3	2	0	I
132	1	3	0	0	0	0	0	0	I
132	2	1	4	4	1	1	1	0	I
132	2	2	3	3	2	3	2	0	I
132	2	3	0	0	0	0	0	1	I
132	3	1	2	2	2	1	1	0	I
132	3	2	3	1	2	2	2	1	I
132	3	3	0	0	0	0	0	0	I
132	4	1	1	2	3	2	2	0	I
132	4	2	2	4	1	1	2	1	I
132	4	3	0	0	0	0	0	0	I
132	5	1	4	3	3	1	1	1	I
132	5	2	3	4	1	3	1	0	I
132	5	3	0	0	0	0	0	0	I
132	6	1	2	3	3	3	1	0	I
132	6	2	1	1	2	3	2	1	I
132	6	3	0	0	0	0	0	0	I
132	7	1	3	2	2	2	1	1	I
132	7	2	4	1	2	2	1	0	I
132	7	3	0	0	0	0	0	0	I
132	8	1	4	1	3	2	2	0	I
132	8	2	1	3	2	1	2	1	I
132	8	3	0	0	0	0	0	0	I
132	9	1	2	4	1	1	1	0	I
132	9	2	3	1	3	1	2	1	I
132	9	3	0	0	0	0	0	0	I
132	10	1	1	3	3	3	1	0	I
132	10	2	2	4	1	2	1	1	I
132	10	3	0	0	0	0	0	0	I
135	1	1	4	2	2	2	1	0	I
135	1	2	3	1	3	3	1	1	I
135	1	3	0	0	0	0	0	0	I
135	2	1	2	2	2	2	1	0	I
135	2	2	1	1	3	3	2	1	I
135	2	3	0	0	0	0	0	0	I
135	3	1	3	4	1	1	2	1	I
135	3	2	2	1	2	1	1	0	I
135	3	3	0	0	0	0	0	0	I
135	4	1	1	4	1	3	2	1	I
135	4	2	2	3	2	2	2	0	I
135	4	3	0	0	0	0	0	0	I
135	5	1	4	4	1	2	1	0	I
135	5	2	1	2	3	3	2	1	I
135	5	3	0	0	0	0	0	0	I
135	6	1	1	3	3	3	1	0	I
135	6	2	3	2	2	1	2	0	I
135	6	3	0	0	0	0	0	1	I
135	7	1	4	4	1	3	1	0	I
135	7	2	2	3	3	2	2	0	I
135	7	3	0	0	0	0	0	1	I
135	8	1	3	1	3	3	2	1	I
135	8	2	4	2	2	1	1	0	I
135	8	3	0	0	0	0	0	0	I
135	9	1	4	4	1	3	2	0	I
135	9	2	1	1	2	1	1	1	I
135	9	3	0	0	0	0	0	0	I
135	10	1	3	2	3	2	1	0	I
135	10	2	4	3	3	2	2	0	I
135	10	3	0	0	0	0	0	1	I
137	1	1	4	1	2	2	2	0	I
137	1	2	3	2	3	3	1	1	I
137	1	3	0	0	0	0	0	0	I
137	2	1	1	1	2	3	1	0	I
137	2	2	4	4	1	2	2	0	I
137	2	3	0	0	0	0	0	1	I
137	3	1	2	1	2	1	2	0	I
137	3	2	2	1	3	3	1	1	I
137	3	3	0	0	0	0	0	0	I
137	4	1	3	4	1	2	1	0	I
137	4	2	1	4	1	1	2	1	I
137	4	3	0	0	0	0	0	0	I
137	5	1	4	3	3	3	1	0	I
137	5	2	3	3	3	1	2	1	I
137	5	3	0	0	0	0	0	0	I
137	6	1	1	2	3	1	2	1	I
137	6	2	2	1	3	2	1	0	I
137	6	3	0	0	0	0	0	0	I
137	7	1	4	2	3	2	2	0	I
137	7	2	3	4	1	3	1	1	I
137	7	3	0	0	0	0	0	0	I
137	8	1	2	2	2	3	1	0	I
137	8	2	1	3	2	2	1	0	I
137	8	3	0	0	0	0	0	1	I
137	9	1	3	4	1	3	2	1	I
137	9	2	4	4	1	1	1	0	I
137	9	3	0	0	0	0	0	0	I
137	10	1	2	1	2	1	2	0	I
137	10	2	3	1	3	1	1	1	I
137	10	3	0	0	0	0	0	0	I
148	1	1	4	3	3	1	2	0	I
148	1	2	2	2	3	3	1	1	I
148	1	3	0	0	0	0	0	0	I
148	2	1	3	1	2	2	1	1	I
148	2	2	2	4	1	1	2	0	I
148	2	3	0	0	0	0	0	0	I
148	3	1	4	1	3	3	2	0	I
148	3	2	3	3	2	2	1	0	I
148	3	3	0	0	0	0	0	1	I
148	4	1	2	1	3	1	1	0	I
148	4	2	1	2	2	2	2	0	I
148	4	3	0	0	0	0	0	1	I
148	5	1	4	4	1	1	1	0	I
148	5	2	2	2	2	3	2	0	I
148	5	3	0	0	0	0	0	1	I
148	6	1	1	1	2	2	1	0	I
148	6	2	3	1	3	3	2	1	I
148	6	3	0	0	0	0	0	0	I
148	7	1	4	3	2	3	1	0	I
148	7	2	1	4	1	2	2	0	I
148	7	3	0	0	0	0	0	1	I
148	8	1	1	3	3	3	1	1	I
148	8	2	3	3	3	1	1	0	I
148	8	3	0	0	0	0	0	0	I
148	9	1	1	4	1	2	2	0	I
148	9	2	2	2	2	1	1	0	I
148	9	3	0	0	0	0	0	1	I
148	10	1	3	4	1	1	1	0	I
148	10	2	2	2	3	3	2	1	I
148	10	3	0	0	0	0	0	0	I
152	1	1	1	1	3	3	1	1	I
152	1	2	4	2	2	2	1	0	I
152	1	3	0	0	0	0	0	0	I
152	2	1	1	1	2	3	2	1	I
152	2	2	3	3	2	1	1	0	I
152	2	3	0	0	0	0	0	0	I
152	3	1	3	4	1	3	2	1	I
152	3	2	4	3	3	1	1	0	I
152	3	3	0	0	0	0	0	0	I
152	4	1	2	2	3	1	2	0	I
152	4	2	1	3	3	2	1	1	I
152	4	3	0	0	0	0	0	0	I
152	5	1	1	1	2	1	1	0	I
152	5	2	2	4	1	2	2	1	I
152	5	3	0	0	0	0	0	0	I
152	6	1	4	4	1	1	1	0	I
152	6	2	1	2	2	3	2	1	I
152	6	3	0	0	0	0	0	0	I
152	7	1	2	1	3	2	1	1	I
152	7	2	4	3	2	3	2	0	I
152	7	3	0	0	0	0	0	0	I
152	8	1	2	4	1	1	1	1	I
152	8	2	3	2	3	1	2	0	I
152	8	3	0	0	0	0	0	0	I
152	9	1	3	1	3	3	2	1	I
152	9	2	4	4	1	2	2	0	I
152	9	3	0	0	0	0	0	0	I
152	10	1	2	3	2	2	2	1	I
152	10	2	4	2	3	2	1	0	I
152	10	3	0	0	0	0	0	0	I
169	1	1	1	1	2	2	2	1	I
169	1	2	2	3	2	1	1	0	I
169	1	3	0	0	0	0	0	0	I
169	2	1	1	1	3	3	2	1	I
169	2	2	4	2	3	1	1	0	I
169	2	3	0	0	0	0	0	0	I
169	3	1	2	1	2	2	2	1	I
169	3	2	3	3	3	2	1	0	I
169	3	3	0	0	0	0	0	0	I
169	4	1	3	2	2	3	1	1	I
169	4	2	4	4	1	1	2	0	I
169	4	3	0	0	0	0	0	0	I
169	5	1	3	4	1	2	2	0	I
169	5	2	1	3	3	3	1	1	I
169	5	3	0	0	0	0	0	0	I
169	6	1	4	2	2	1	1	0	I
169	6	2	2	4	1	3	2	1	I
169	6	3	0	0	0	0	0	0	I
169	7	1	3	1	3	1	2	0	I
169	7	2	1	1	2	3	1	1	I
169	7	3	0	0	0	0	0	0	I
169	8	1	2	4	1	3	2	1	I
169	8	2	4	2	2	2	2	0	I
169	8	3	0	0	0	0	0	0	I
169	9	1	3	1	3	2	1	1	I
169	9	2	4	3	3	3	1	0	I
169	9	3	0	0	0	0	0	0	I
169	10	1	2	1	2	3	1	0	I
169	10	2	1	2	2	1	2	1	I
169	10	3	0	0	0	0	0	0	I
171	1	1	2	2	2	3	1	0	I
171	1	2	1	4	1	3	1	1	I
171	1	3	0	0	0	0	0	0	I
171	2	1	4	1	2	1	2	0	I
171	2	2	3	3	2	3	1	0	I
171	2	3	0	0	0	0	0	1	I
171	3	1	1	4	1	1	1	1	I
171	3	2	1	2	2	2	2	0	I
171	3	3	0	0	0	0	0	0	I
171	4	1	2	3	3	3	2	1	I
171	4	2	4	4	1	2	2	0	I
171	4	3	0	0	0	0	0	0	I
171	5	1	3	3	2	3	1	0	I
171	5	2	2	1	3	2	1	1	I
171	5	3	0	0	0	0	0	0	I
171	6	1	1	2	3	1	1	0	I
171	6	2	1	4	1	2	2	1	I
171	6	3	0	0	0	0	0	0	I
171	7	1	3	3	3	1	1	1	I
171	7	2	4	1	2	3	1	0	I
171	7	3	0	0	0	0	0	0	I
171	8	1	1	2	3	3	2	0	I
171	8	2	2	4	1	1	2	1	I
171	8	3	0	0	0	0	0	0	I
171	9	1	3	1	2	1	2	1	I
171	9	2	3	2	3	2	2	0	I
171	9	3	0	0	0	0	0	0	I
171	10	1	4	3	3	2	1	0	I
171	10	2	2	1	2	2	1	1	I
171	10	3	0	0	0	0	0	0	I
178	1	1	4	1	2	3	2	0	I
178	1	2	2	3	3	2	2	1	I
178	1	3	0	0	0	0	0	0	I
178	2	1	2	4	1	3	2	1	I
178	2	2	4	4	1	1	1	0	I
178	2	3	0	0	0	0	0	0	I
178	3	1	2	2	2	1	2	1	I
178	3	2	3	1	3	2	2	0	I
178	3	3	0	0	0	0	0	0	I
178	4	1	1	3	2	3	2	1	I
178	4	2	4	1	2	1	1	0	I
178	4	3	0	0	0	0	0	0	I
178	5	1	4	2	3	1	1	0	I
178	5	2	3	3	2	2	2	1	I
178	5	3	0	0	0	0	0	0	I
178	6	1	1	4	1	3	1	0	I
178	6	2	2	1	3	3	1	1	I
178	6	3	0	0	0	0	0	0	I
178	7	1	2	4	1	2	1	1	I
178	7	2	4	3	3	1	2	0	I
178	7	3	0	0	0	0	0	0	I
178	8	1	1	1	2	2	2	1	I
178	8	2	3	3	3	2	1	0	I
178	8	3	0	0	0	0	0	0	I
178	9	1	1	4	1	1	2	0	I
178	9	2	2	3	2	3	1	0	I
178	9	3	0	0	0	0	0	1	I
178	10	1	2	2	2	2	2	1	I
178	10	2	3	2	3	1	1	0	I
178	10	3	0	0	0	0	0	0	I
185	1	1	1	1	3	2	2	1	I
185	1	2	2	2	2	3	2	0	I
185	1	3	0	0	0	0	0	0	I
185	2	1	4	3	2	2	1	0	I
185	2	2	4	1	2	1	1	0	I
185	2	3	0	0	0	0	0	1	I
185	3	1	3	2	3	2	1	1	I
185	3	2	1	4	1	3	2	0	I
185	3	3	0	0	0	0	0	0	I
185	4	1	2	1	2	1	1	0	I
185	4	2	3	2	3	3	2	1	I
185	4	3	0	0	0	0	0	0	I
185	5	1	4	4	1	1	1	1	I
185	5	2	3	3	2	2	2	0	I
185	5	3	0	0	0	0	0	0	I
185	6	1	1	4	1	3	1	0	I
185	6	2	4	3	3	1	1	0	I
185	6	3	0	0	0	0	0	1	I
185	7	1	2	1	3	1	2	1	I
185	7	2	1	4	1	2	2	0	I
185	7	3	0	0	0	0	0	0	I
185	8	1	4	1	3	2	2	1	I
185	8	2	2	2	2	3	1	0	I
185	8	3	0	0	0	0	0	0	I
185	9	1	1	2	3	3	2	1	I
185	9	2	3	1	2	1	1	0	I
185	9	3	0	0	0	0	0	0	I
185	10	1	2	4	1	2	2	1	I
185	10	2	3	3	2	2	2	0	I
185	10	3	0	0	0	0	0	0	I
190	1	1	3	1	2	2	1	0	I
190	1	2	1	3	3	1	2	1	I
190	1	3	0	0	0	0	0	0	I
190	2	1	1	4	1	3	2	1	I
190	2	2	3	1	2	2	2	0	I
190	2	3	0	0	0	0	0	0	I
190	3	1	4	2	3	3	1	0	I
190	3	2	2	3	3	2	1	1	I
190	3	3	0	0	0	0	0	0	I
190	4	1	1	4	1	1	1	1	I
190	4	2	4	1	2	1	2	0	I
190	4	3	0	0	0	0	0	0	I
190	5	1	2	1	3	2	2	0	I
190	5	2	3	4	1	1	2	0	I
190	5	3	0	0	0	0	0	1	I
190	6	1	2	3	2	3	1	0	I
190	6	2	3	2	3	3	2	0	I
190	6	3	0	0	0	0	0	1	I
190	7	1	4	4	1	3	2	0	I
190	7	2	1	2	2	1	1	1	I
190	7	3	0	0	0	0	0	0	I
190	8	1	4	3	3	1	2	0	I
190	8	2	2	1	2	2	2	0	I
190	8	3	0	0	0	0	0	1	I
190	9	1	3	4	1	3	1	1	I
190	9	2	4	4	1	2	2	0	I
190	9	3	0	0	0	0	0	0	I
190	10	1	2	2	3	1	2	0	I
190	10	2	1	2	2	2	1	1	I
190	10	3	0	0	0	0	0	0	I
195	1	1	2	1	3	1	1	1	I
195	1	2	1	3	2	2	2	0	I
195	1	3	0	0	0	0	0	0	I
195	2	1	3	3	2	3	1	0	I
195	2	2	1	4	1	1	2	1	I
195	2	3	0	0	0	0	0	0	I
195	3	1	4	2	3	2	2	0	I
195	3	2	3	4	1	1	1	1	I
195	3	3	0	0	0	0	0	0	I
195	4	1	3	2	2	3	1	0	I
195	4	2	1	4	1	2	1	1	I
195	4	3	0	0	0	0	0	0	I
195	5	1	4	1	2	2	2	0	I
195	5	2	1	1	3	3	1	1	I
195	5	3	0	0	0	0	0	0	I
195	6	1	2	4	1	1	2	1	I
195	6	2	3	3	2	3	2	0	I
195	6	3	0	0	0	0	0	0	I
195	7	1	2	4	1	2	1	1	I
195	7	2	4	2	3	1	1	0	I
195	7	3	0	0	0	0	0	0	I
195	8	1	2	2	2	1	2	0	I
195	8	2	2	3	3	3	2	1	I
195	8	3	0	0	0	0	0	0	I
195	9	1	1	1	3	1	2	1	I
195	9	2	1	1	2	2	1	0	I
195	9	3	0	0	0	0	0	0	I
195	10	1	3	3	2	2	2	0	I
195	10	2	4	4	1	2	1	0	I
195	10	3	0	0	0	0	0	1	I
218	1	1	1	3	2	3	1	1	I
218	1	2	4	1	2	1	1	0	I
218	1	3	0	0	0	0	0	0	I
218	2	1	1	1	3	1	2	1	I
218	2	2	2	4	1	2	2	0	I
218	2	3	0	0	0	0	0	0	I
218	3	1	2	2	3	3	1	0	I
218	3	2	3	1	2	1	2	0	I
218	3	3	0	0	0	0	0	1	I
218	4	1	1	3	3	3	2	1	I
218	4	2	3	4	1	2	1	0	I
218	4	3	0	0	0	0	0	0	I
218	5	1	1	4	1	3	1	1	I
218	5	2	4	2	2	2	2	0	I
218	5	3	0	0	0	0	0	0	I
218	6	1	3	1	3	2	2	0	I
218	6	2	2	1	2	1	1	0	I
218	6	3	0	0	0	0	0	1	I
218	7	1	1	4	1	3	1	1	I
218	7	2	3	3	2	1	1	0	I
218	7	3	0	0	0	0	0	0	I
218	8	1	4	2	3	2	2	0	I
218	8	2	4	4	1	1	2	0	I
218	8	3	0	0	0	0	0	1	I
218	9	1	4	3	3	3	1	0	I
218	9	2	3	2	2	3	2	0	I
218	9	3	0	0	0	0	0	1	I
218	10	1	1	3	2	2	2	1	I
218	10	2	4	2	3	3	1	0	I
218	10	3	0	0	0	0	0	0	I
226	1	1	3	4	1	1	1	0	I
226	1	2	1	1	2	2	1	1	I
226	1	3	0	0	0	0	0	0	I
226	2	1	2	3	2	3	1	1	I
226	2	2	3	2	2	3	2	0	I
226	2	3	0	0	0	0	0	0	I
226	3	1	4	2	3	1	2	0	I
226	3	2	3	3	3	2	1	1	I
226	3	3	0	0	0	0	0	0	I
226	4	1	4	3	3	2	2	0	I
226	4	2	1	4	1	3	1	1	I
226	4	3	0	0	0	0	0	0	I
226	5	1	2	1	2	1	2	1	I
226	5	2	3	4	1	2	1	0	I
226	5	3	0	0	0	0	0	0	I
226	6	1	4	1	2	3	2	0	I
226	6	2	2	4	1	1	1	1	I
226	6	3	0	0	0	0	0	0	I
226	7	1	3	2	3	2	2	0	I
226	7	2	1	3	2	1	2	1	I
226	7	3	0	0	0	0	0	0	I
226	8	1	2	2	2	3	1	1	I
226	8	2	4	1	3	1	1	0	I
226	8	3	0	0	0	0	0	0	I
226	9	1	4	1	3	3	2	0	I
226	9	2	1	4	1	2	1	1	I
226	9	3	0	0	0	0	0	0	I
226	10	1	1	2	2	3	1	1	I
226	10	2	3	4	1	2	2	0	I
226	10	3	0	0	0	0	0	0	I
229	1	1	3	3	3	1	2	1	I
229	1	2	4	2	2	3	1	0	I
229	1	3	0	0	0	0	0	0	I
229	2	1	1	4	1	1	2	1	I
229	2	2	2	4	1	2	1	0	I
229	2	3	0	0	0	0	0	0	I
229	3	1	3	2	2	1	2	0	I
229	3	2	1	3	3	2	1	1	I
229	3	3	0	0	0	0	0	0	I
229	4	1	1	1	3	2	2	1	I
229	4	2	4	1	2	3	1	0	I
229	4	3	0	0	0	0	0	0	I
229	5	1	3	4	1	3	1	0	I
229	5	2	2	2	2	2	2	0	I
229	5	3	0	0	0	0	0	1	I
229	6	1	1	3	3	3	1	0	I
229	6	2	2	4	1	1	2	1	I
229	6	3	0	0	0	0	0	0	I
229	7	1	4	3	2	3	1	0	I
229	7	2	1	4	1	1	2	1	I
229	7	3	0	0	0	0	0	0	I
229	8	1	2	1	3	1	2	1	I
229	8	2	2	2	3	2	1	0	I
229	8	3	0	0	0	0	0	0	I
229	9	1	1	2	2	2	1	0	I
229	9	2	2	4	1	3	2	0	I
229	9	3	0	0	0	0	0	1	I
229	10	1	4	4	1	1	1	0	I
229	10	2	4	1	2	3	2	0	I
229	10	3	0	0	0	0	0	1	I
234	1	1	2	4	1	3	1	1	I
234	1	2	1	1	3	3	2	0	I
234	1	3	0	0	0	0	0	0	I
234	2	1	3	1	3	2	2	0	I
234	2	2	3	3	2	3	1	0	I
234	2	3	0	0	0	0	0	1	I
234	3	1	4	1	2	1	1	0	I
234	3	2	2	4	1	1	1	1	I
234	3	3	0	0	0	0	0	0	I
234	4	1	1	4	1	2	2	0	I
234	4	2	4	3	3	3	2	0	I
234	4	3	0	0	0	0	0	1	I
234	5	1	4	4	1	3	2	0	I
234	5	2	3	2	3	1	1	0	I
234	5	3	0	0	0	0	0	1	I
234	6	1	4	2	2	1	2	0	I
234	6	2	1	1	3	2	1	0	I
234	6	3	0	0	0	0	0	1	I
234	7	1	2	4	1	3	1	1	I
234	7	2	1	3	2	2	1	0	I
234	7	3	0	0	0	0	0	0	I
234	8	1	3	2	3	3	2	0	I
234	8	2	2	3	2	1	2	0	I
234	8	3	0	0	0	0	0	1	I
234	9	1	1	2	2	3	2	0	I
234	9	2	2	1	3	2	1	1	I
234	9	3	0	0	0	0	0	0	I
234	10	1	4	4	1	2	1	0	I
234	10	2	3	4	1	1	2	0	I
234	10	3	0	0	0	0	0	1	I
249	1	1	3	4	1	2	2	0	I
249	1	2	2	1	2	3	2	1	I
249	1	3	0	0	0	0	0	0	I
249	2	1	1	1	3	1	2	1	I
249	2	2	2	2	3	2	1	0	I
249	2	3	0	0	0	0	0	0	I
249	3	1	2	3	2	3	1	0	I
249	3	2	4	3	3	2	1	0	I
249	3	3	0	0	0	0	0	1	I
249	4	1	1	4	1	1	2	1	I
249	4	2	3	1	3	3	1	0	I
249	4	3	0	0	0	0	0	0	I
249	5	1	4	2	3	2	1	0	I
249	5	2	1	3	2	1	2	1	I
249	5	3	0	0	0	0	0	0	I
249	6	1	1	2	2	2	1	1	I
249	6	2	2	4	1	3	2	0	I
249	6	3	0	0	0	0	0	0	I
249	7	1	3	4	1	1	1	1	I
249	7	2	4	3	2	2	2	0	I
249	7	3	0	0	0	0	0	0	I
249	8	1	3	1	2	3	2	0	I
249	8	2	1	2	3	3	2	1	I
249	8	3	0	0	0	0	0	0	I
249	9	1	3	4	1	2	1	0	I
249	9	2	2	4	1	3	2	1	I
249	9	3	0	0	0	0	0	0	I
249	10	1	1	1	2	1	2	1	I
249	10	2	4	2	3	3	1	0	I
249	10	3	0	0	0	0	0	0	I
254	1	1	4	4	1	1	1	0	I
254	1	2	3	2	2	2	2	1	I
254	1	3	0	0	0	0	0	0	I
254	2	1	3	3	2	1	2	0	I
254	2	2	2	2	3	2	1	1	I
254	2	3	0	0	0	0	0	0	I
254	3	1	4	3	2	3	1	0	I
254	3	2	1	2	3	3	1	1	I
254	3	3	0	0	0	0	0	0	I
254	4	1	4	1	3	1	2	0	I
254	4	2	2	3	2	2	1	1	I
254	4	3	0	0	0	0	0	0	I
254	5	1	2	4	1	1	2	1	I
254	5	2	4	2	2	3	2	0	I
254	5	3	0	0	0	0	0	0	I
254	6	1	4	1	2	2	1	0	I
254	6	2	1	3	3	2	2	1	I
254	6	3	0	0	0	0	0	0	I
254	7	1	3	4	1	3	1	1	I
254	7	2	3	3	3	3	2	0	I
254	7	3	0	0	0	0	0	0	I
254	8	1	3	4	1	2	2	1	I
254	8	2	1	1	2	1	2	0	I
254	8	3	0	0	0	0	0	0	I
254	9	1	2	1	3	1	1	1	I
254	9	2	2	4	1	3	1	0	I
254	9	3	0	0	0	0	0	0	I
254	10	1	4	2	2	2	1	0	I
254	10	2	1	3	3	3	2	1	I
254	10	3	0	0	0	0	0	0	I
256	1	1	4	1	2	3	2	0	I
256	1	2	1	4	1	1	2	1	I
256	1	3	0	0	0	0	0	0	I
256	2	1	2	2	3	2	2	1	I
256	2	2	4	1	3	1	1	0	I
256	2	3	0	0	0	0	0	0	I
256	3	1	3	1	2	3	1	0	I
256	3	2	2	2	3	1	1	1	I
256	3	3	0	0	0	0	0	0	I
256	4	1	1	3	2	2	2	0	I
256	4	2	3	4	1	1	1	1	I
256	4	3	0	0	0	0	0	0	I
256	5	1	2	1	2	3	2	0	I
256	5	2	3	4	1	1	1	1	I
256	5	3	0	0	0	0	0	0	I
256	6	1	4	1	3	2	2	0	I
256	6	2	2	2	3	1	2	1	I
256	6	3	0	0	0	0	0	0	I
256	7	1	2	3	3	3	1	1	I
256	7	2	1	2	2	1	1	0	I
256	7	3	0	0	0	0	0	0	I
256	8	1	3	1	2	2	1	0	I
256	8	2	4	4	1	3	2	0	I
256	8	3	0	0	0	0	0	1	I
256	9	1	1	3	2	3	1	0	I
256	9	2	3	4	1	2	2	1	I
256	9	3	0	0	0	0	0	0	I
256	10	1	4	4	1	3	2	0	I
256	10	2	1	2	3	2	1	1	I
256	10	3	0	0	0	0	0	0	I
279	1	1	4	2	3	3	2	0	I
279	1	2	3	1	3	1	1	1	I
279	1	3	0	0	0	0	0	0	I
279	2	1	2	3	3	2	2	1	I
279	2	2	2	1	2	3	1	0	I
279	2	3	0	0	0	0	0	0	I
279	3	1	1	2	2	3	2	0	I
279	3	2	2	4	1	2	1	1	I
279	3	3	0	0	0	0	0	0	I
279	4	1	3	4	1	3	1	1	I
279	4	2	4	3	3	2	2	0	I
279	4	3	0	0	0	0	0	0	I
279	5	1	1	2	3	2	1	1	I
279	5	2	2	1	2	1	2	0	I
279	5	3	0	0	0	0	0	0	I
279	6	1	1	4	1	1	1	1	I
279	6	2	3	2	2	2	2	0	I
279	6	3	0	0	0	0	0	0	I
279	7	1	1	3	3	3	2	1	I
279	7	2	4	1	2	1	1	0	I
279	7	3	0	0	0	0	0	0	I
279	8	1	4	3	3	1	1	0	I
279	8	2	3	1	3	2	2	1	I
279	8	3	0	0	0	0	0	0	I
279	9	1	1	4	1	2	2	1	I
279	9	2	4	2	2	3	1	0	I
279	9	3	0	0	0	0	0	0	I
279	10	1	2	4	1	1	1	1	I
279	10	2	1	1	2	1	2	0	I
279	10	3	0	0	0	0	0	0	I
295	1	1	4	2	3	2	2	0	I
295	1	2	2	1	2	1	1	0	I
295	1	3	0	0	0	0	0	1	I
295	2	1	3	3	2	3	1	0	I
295	2	2	1	1	2	2	1	0	I
295	2	3	0	0	0	0	0	1	I
295	3	1	2	2	3	2	2	0	I
295	3	2	4	4	1	1	2	0	I
295	3	3	0	0	0	0	0	1	I
295	4	1	4	2	3	3	2	0	I
295	4	2	2	3	2	1	2	0	I
295	4	3	0	0	0	0	0	1	I
295	5	1	4	1	3	2	1	0	I
295	5	2	1	4	1	3	1	1	I
295	5	3	0	0	0	0	0	0	I
295	6	1	1	4	1	1	2	1	I
295	6	2	3	4	1	1	1	0	I
295	6	3	0	0	0	0	0	0	I
295	7	1	4	3	3	2	2	0	I
295	7	2	3	2	2	3	1	1	I
295	7	3	0	0	0	0	0	0	I
295	8	1	2	3	2	3	2	0	I
295	8	2	3	1	2	2	1	0	I
295	8	3	0	0	0	0	0	1	I
295	9	1	3	2	3	1	1	0	I
295	9	2	1	1	3	1	2	0	I
295	9	3	0	0	0	0	0	1	I
295	10	1	2	4	1	1	2	1	I
295	10	2	4	3	2	3	1	0	I
295	10	3	0	0	0	0	0	0	I
297	1	1	1	3	3	3	2	1	I
297	1	2	2	2	3	2	1	0	I
297	1	3	0	0	0	0	0	0	I
297	2	1	4	4	1	1	2	0	I
297	2	2	3	1	3	2	2	0	I
297	2	3	0	0	0	0	0	1	I
297	3	1	1	1	2	1	2	1	I
297	3	2	2	4	1	3	1	0	I
297	3	3	0	0	0	0	0	0	I
297	4	1	2	2	2	3	1	0	I
297	4	2	4	2	3	2	2	0	I
297	4	3	0	0	0	0	0	1	I
297	5	1	1	1	2	2	2	1	I
297	5	2	3	3	2	3	1	0	I
297	5	3	0	0	0	0	0	0	I
297	6	1	3	3	3	1	1	0	I
297	6	2	4	4	1	2	2	0	I
297	6	3	0	0	0	0	0	1	I
297	7	1	2	2	3	3	2	0	I
297	7	2	3	4	1	1	1	0	I
297	7	3	0	0	0	0	0	1	I
297	8	1	2	3	2	2	1	0	I
297	8	2	2	4	1	1	2	1	I
297	8	3	0	0	0	0	0	0	I
297	9	1	1	4	1	3	1	0	I
297	9	2	1	1	3	1	1	1	I
297	9	3	0	0	0	0	0	0	I
297	10	1	3	1	3	3	2	0	I
297	10	2	3	3	2	2	2	0	I
297	10	3	0	0	0	0	0	1	I
301	1	1	1	2	3	3	1	0	I
301	1	2	1	1	3	2	2	1	I
301	1	3	0	0	0	0	0	0	I
301	2	1	1	4	1	1	2	1	I
301	2	2	2	3	2	1	1	0	I
301	2	3	0	0	0	0	0	0	I
301	3	1	4	3	3	2	2	0	I
301	3	2	3	2	3	3	1	0	I
301	3	3	0	0	0	0	0	1	I
301	4	1	3	2	2	1	2	0	I
301	4	2	2	4	1	3	2	0	I
301	4	3	0	0	0	0	0	1	I
301	5	1	4	1	2	3	1	0	I
301	5	2	1	4	1	1	1	1	I
301	5	3	0	0	0	0	0	0	I
301	6	1	3	1	3	2	1	0	I
301	6	2	3	4	1	3	2	0	I
301	6	3	0	0	0	0	0	1	I
301	7	1	4	3	3	1	1	0	I
301	7	2	2	2	2	2	2	0	I
301	7	3	0	0	0	0	0	1	I
301	8	1	1	3	2	2	1	1	I
301	8	2	2	1	3	1	1	0	I
301	8	3	0	0	0	0	0	0	I
301	9	1	3	3	2	3	2	0	I
301	9	2	4	4	1	3	2	0	I
301	9	3	0	0	0	0	0	1	I
301	10	1	1	1	3	2	2	1	I
301	10	2	3	1	2	1	1	0	I
301	10	3	0	0	0	0	0	0	I
308	1	1	3	2	3	3	1	0	I
308	1	2	2	1	2	1	2	0	I
308	1	3	0	0	0	0	0	1	I
308	2	1	1	2	3	2	1	1	I
308	2	2	4	4	1	3	2	0	I
308	2	3	0	0	0	0	0	0	I
308	3	1	4	2	2	1	1	0	I
308	3	2	2	1	2	2	2	0	I
308	3	3	0	0	0	0	0	1	I
308	4	1	1	1	3	3	2	0	I
308	4	2	3	4	1	1	1	1	I
308	4	3	0	0	0	0	0	0	I
308	5	1	3	1	3	1	2	1	I
308	5	2	4	2	2	2	1	0	I
308	5	3	0	0	0	0	0	0	I
308	6	1	1	3	3	3	2	0	I
308	6	2	4	4	1	2	2	0	I
308	6	3	0	0	0	0	0	1	I
308	7	1	2	1	2	2	2	0	I
308	7	2	1	4	1	1	1	1	I
308	7	3	0	0	0	0	0	0	I
308	8	1	4	4	1	3	2	0	I
308	8	2	2	3	2	3	1	0	I
308	8	3	0	0	0	0	0	1	I
308	9	1	3	2	3	2	2	0	I
308	9	2	3	3	2	1	1	0	I
308	9	3	0	0	0	0	0	1	I
308	10	1	1	2	3	1	2	0	I
308	10	2	2	4	1	2	1	0	I
308	10	3	0	0	0	0	0	1	I
317	1	1	3	3	3	1	2	1	I
317	1	2	3	3	3	3	1	0	I
317	1	3	0	0	0	0	0	0	I
317	2	1	2	4	1	2	2	1	I
317	2	2	3	2	2	1	1	0	I
317	2	3	0	0	0	0	0	0	I
317	3	1	4	1	2	2	2	0	I
317	3	2	1	4	1	3	1	1	I
317	3	3	0	0	0	0	0	0	I
317	4	1	4	4	1	3	1	1	I
317	4	2	2	2	3	3	2	0	I
317	4	3	0	0	0	0	0	0	I
317	5	1	3	1	2	1	1	1	I
317	5	2	3	3	3	2	2	0	I
317	5	3	0	0	0	0	0	0	I
317	6	1	1	2	3	2	2	0	I
317	6	2	2	4	1	3	1	1	I
317	6	3	0	0	0	0	0	0	I
317	7	1	4	3	2	1	1	1	I
317	7	2	2	1	3	1	2	0	I
317	7	3	0	0	0	0	0	0	I
317	8	1	2	4	1	1	2	1	I
317	8	2	4	1	2	2	2	0	I
317	8	3	0	0	0	0	0	0	I
317	9	1	3	3	2	3	1	1	I
317	9	2	1	2	3	3	1	0	I
317	9	3	0	0	0	0	0	0	I
317	10	1	4	4	1	1	2	1	I
317	10	2	1	3	3	2	1	0	I
317	10	3	0	0	0	0	0	0	I
323	1	1	2	2	3	3	2	1	I
323	1	2	4	4	1	2	1	0	I
323	1	3	0	0	0	0	0	0	I
323	2	1	3	4	1	3	2	0	I
323	2	2	2	3	2	1	1	1	I
323	2	3	0	0	0	0	0	0	I
323	3	1	1	2	3	1	1	0	I
323	3	2	1	1	3	2	2	1	I
323	3	3	0	0	0	0	0	0	I
323	4	1	4	3	2	1	2	0	I
323	4	2	3	3	2	3	1	0	I
323	4	3	0	0	0	0	0	1	I
323	5	1	2	1	2	3	2	1	I
323	5	2	4	4	1	2	1	0	I
323	5	3	0	0	0	0	0	0	I
323	6	1	3	2	2	2	1	0	I
323	6	2	4	2	3	3	2	0	I
323	6	3	0	0	0	0	0	1	I
323	7	1	4	1	3	1	1	0	I
323	7	2	2	4	1	2	2	1	I
323	7	3	0	0	0	0	0	0	I
323	8	1	3	1	2	1	1	0	I
323	8	2	1	4	1	2	2	1	I
323	8	3	0	0	0	0	0	0	I
323	9	1	2	2	3	3	1	0	I
323	9	2	1	3	3	1	2	1	I
323	9	3	0	0	0	0	0	0	I
323	10	1	3	3	3	2	2	0	I
323	10	2	4	4	1	1	1	0	I
323	10	3	0	0	0	0	0	1	I
331	1	1	3	4	1	2	2	0	I
331	1	2	2	3	2	1	2	1	I
331	1	3	0	0	0	0	0	0	I
331	2	1	1	2	3	3	2	1	I
331	2	2	4	4	1	3	2	0	I
331	2	3	0	0	0	0	0	0	I
331	3	1	3	2	2	2	1	1	I
331	3	2	3	3	3	1	1	0	I
331	3	3	0	0	0	0	0	0	I
331	4	1	4	4	1	1	1	0	I
331	4	2	1	2	2	1	1	1	I
331	4	3	0	0	0	0	0	0	I
331	5	1	4	1	2	3	1	0	I
331	5	2	2	3	3	3	2	1	I
331	5	3	0	0	0	0	0	0	I
331	6	1	4	4	1	3	2	0	I
331	6	2	2	3	3	2	1	1	I
331	6	3	0	0	0	0	0	0	I
331	7	1	3	2	2	2	2	0	I
331	7	2	1	1	3	1	1	1	I
331	7	3	0	0	0	0	0	0	I
331	8	1	1	4	1	3	1	1	I
331	8	2	2	1	2	3	2	0	I
331	8	3	0	0	0	0	0	0	I
331	9	1	4	4	1	1	1	0	I
331	9	2	2	3	3	2	2	1	I
331	9	3	0	0	0	0	0	0	I
331	10	1	3	3	2	1	1	1	I
331	10	2	4	2	2	2	2	0	I
331	10	3	0	0	0	0	0	0	I
364	1	1	4	2	3	3	1	0	I
364	1	2	2	1	2	2	2	0	I
364	1	3	0	0	0	0	0	1	I
364	2	1	3	4	1	2	1	0	I
364	2	2	2	3	2	1	2	0	I
364	2	3	0	0	0	0	0	1	I
364	3	1	2	2	2	3	2	0	I
364	3	2	1	4	1	2	2	1	I
364	3	3	0	0	0	0	0	0	I
364	4	1	4	3	3	1	2	0	I
364	4	2	3	4	1	2	2	0	I
364	4	3	0	0	0	0	0	1	I
364	5	1	3	2	3	1	2	0	I
364	5	2	4	3	2	3	1	0	I
364	5	3	0	0	0	0	0	1	I
364	6	1	1	1	2	2	1	0	I
364	6	2	1	2	3	3	2	0	I
364	6	3	0	0	0	0	0	1	I
364	7	1	2	1	2	3	1	0	I
364	7	2	2	3	3	1	1	0	I
364	7	3	0	0	0	0	0	1	I
364	8	1	3	1	3	3	1	0	I
364	8	2	4	4	1	1	2	0	I
364	8	3	0	0	0	0	0	1	I
364	9	1	3	4	1	3	1	0	I
364	9	2	1	2	2	2	2	0	I
364	9	3	0	0	0	0	0	1	I
364	10	1	2	2	2	2	2	0	I
364	10	2	3	4	1	1	2	1	I
364	10	3	0	0	0	0	0	0	I
373	1	1	4	3	2	3	2	0	I
373	1	2	1	1	3	2	2	1	I
373	1	3	0	0	0	0	0	0	I
373	2	1	3	4	1	1	2	0	I
373	2	2	1	4	1	2	1	1	I
373	2	3	0	0	0	0	0	0	I
373	3	1	3	1	3	3	1	0	I
373	3	2	1	2	2	2	1	1	I
373	3	3	0	0	0	0	0	0	I
373	4	1	2	3	2	3	1	1	I
373	4	2	4	3	3	3	2	0	I
373	4	3	0	0	0	0	0	0	I
373	5	1	4	2	2	1	1	0	I
373	5	2	2	2	3	2	1	1	I
373	5	3	0	0	0	0	0	0	I
373	6	1	2	4	1	3	1	0	I
373	6	2	2	3	3	3	2	0	I
373	6	3	0	0	0	0	0	1	I
373	7	1	1	1	2	1	2	1	I
373	7	2	3	2	3	2	2	0	I
373	7	3	0	0	0	0	0	0	I
373	8	1	4	3	2	2	1	0	I
373	8	2	3	4	1	1	2	0	I
373	8	3	0	0	0	0	0	1	I
373	9	1	3	4	1	1	2	0	I
373	9	2	1	3	2	2	1	1	I
373	9	3	0	0	0	0	0	0	I
373	10	1	1	2	3	1	1	1	I
373	10	2	3	1	3	3	2	0	I
373	10	3	0	0	0	0	0	0	I
392	1	1	3	4	1	2	1	1	I
392	1	2	2	3	2	3	1	0	I
392	1	3	0	0	0	0	0	0	I
392	2	1	3	2	2	1	2	1	I
392	2	2	3	2	3	2	1	0	I
392	2	3	0	0	0	0	0	0	I
392	3	1	4	1	2	3	1	0	I
392	3	2	1	4	1	2	2	1	I
392	3	3	0	0	0	0	0	0	I
392	4	1	2	4	1	2	1	0	I
392	4	2	2	1	3	3	1	1	I
392	4	3	0	0	0	0	0	0	I
392	5	1	3	1	2	1	2	0	I
392	5	2	1	3	3	2	2	1	I
392	5	3	0	0	0	0	0	0	I
392	6	1	4	3	3	1	2	0	I
392	6	2	2	4	1	3	2	1	I
392	6	3	0	0	0	0	0	0	I
392	7	1	1	2	3	2	1	1	I
392	7	2	3	3	2	1	1	0	I
392	7	3	0	0	0	0	0	0	I
392	8	1	1	2	2	3	2	0	I
392	8	2	3	1	3	1	1	1	I
392	8	3	0	0	0	0	0	0	I
392	9	1	4	4	1	1	1	0	I
392	9	2	4	1	2	3	2	0	I
392	9	3	0	0	0	0	0	1	I
392	10	1	4	4	1	2	2	0	I
392	10	2	3	3	2	3	2	1	I
392	10	3	0	0	0	0	0	0	I
394	1	1	4	1	2	3	1	0	I
394	1	2	1	3	3	1	1	1	I
394	1	3	0	0	0	0	0	0	I
394	2	1	1	1	3	1	2	1	I
394	2	2	3	4	1	1	1	0	I
394	2	3	0	0	0	0	0	0	I
394	3	1	4	1	3	3	1	0	I
394	3	2	1	2	2	1	2	1	I
394	3	3	0	0	0	0	0	0	I
394	4	1	2	4	1	3	2	0	I
394	4	2	4	3	2	3	1	0	I
394	4	3	0	0	0	0	0	1	I
394	5	1	3	3	3	2	1	0	I
394	5	2	3	4	1	1	2	0	I
394	5	3	0	0	0	0	0	1	I
394	6	1	1	2	3	2	1	1	I
394	6	2	2	2	2	1	2	0	I
394	6	3	0	0	0	0	0	0	I
394	7	1	3	1	3	2	1	0	I
394	7	2	1	4	1	3	2	0	I
394	7	3	0	0	0	0	0	1	I
394	8	1	2	3	3	1	2	0	I
394	8	2	1	1	2	3	1	1	I
394	8	3	0	0	0	0	0	0	I
394	9	1	2	4	1	2	1	0	I
394	9	2	4	2	2	1	2	0	I
394	9	3	0	0	0	0	0	1	I
394	10	1	4	2	2	2	2	0	I
394	10	2	1	3	3	3	1	1	I
394	10	3	0	0	0	0	0	0	I
400	1	1	3	1	3	1	2	1	I
400	1	2	4	4	1	2	1	0	I
400	1	3	0	0	0	0	0	0	I
400	2	1	2	4	1	2	1	0	I
400	2	2	3	1	2	3	2	1	I
400	2	3	0	0	0	0	0	0	I
400	3	1	1	2	2	1	2	0	I
400	3	2	3	4	1	1	2	1	I
400	3	3	0	0	0	0	0	0	I
400	4	1	3	1	2	2	1	0	I
400	4	2	2	3	3	3	1	1	I
400	4	3	0	0	0	0	0	0	I
400	5	1	4	2	3	1	1	0	I
400	5	2	1	3	3	1	2	1	I
400	5	3	0	0	0	0	0	0	I
400	6	1	3	3	2	3	1	0	I
400	6	2	3	4	1	2	1	0	I
400	6	3	0	0	0	0	0	1	I
400	7	1	2	4	1	2	1	0	I
400	7	2	4	2	3	3	2	0	I
400	7	3	0	0	0	0	0	1	I
400	8	1	4	1	2	1	2	0	I
400	8	2	1	3	2	1	1	0	I
400	8	3	0	0	0	0	0	1	I
400	9	1	4	1	3	2	2	1	I
400	9	2	2	4	1	3	2	0	I
400	9	3	0	0	0	0	0	0	I
400	10	1	1	4	1	3	1	0	I
400	10	2	1	2	2	2	1	1	I
400	10	3	0	0	0	0	0	0	I
406	1	1	4	4	1	2	2	0	I
406	1	2	2	1	3	2	1	1	I
406	1	3	0	0	0	0	0	0	I
406	2	1	4	2	2	1	2	0	I
406	2	2	3	4	1	3	2	1	I
406	2	3	0	0	0	0	0	0	I
406	3	1	3	4	1	1	1	1	I
406	3	2	4	3	2	3	1	0	I
406	3	3	0	0	0	0	0	0	I
406	4	1	2	1	2	2	2	1	I
406	4	2	1	2	3	1	2	0	I
406	4	3	0	0	0	0	0	0	I
406	5	1	4	4	1	2	1	1	I
406	5	2	2	2	2	3	2	0	I
406	5	3	0	0	0	0	0	0	I
406	6	1	1	3	3	3	1	0	I
406	6	2	3	1	2	2	2	1	I
406	6	3	0	0	0	0	0	0	I
406	7	1	1	3	3	1	1	0	I
406	7	2	4	1	3	1	1	0	I
406	7	3	0	0	0	0	0	1	I
406	8	1	3	2	2	2	1	1	I
406	8	2	4	4	1	3	2	0	I
406	8	3	0	0	0	0	0	0	I
406	9	1	2	3	3	1	2	1	I
406	9	2	3	2	3	3	2	0	I
406	9	3	0	0	0	0	0	0	I
406	10	1	1	4	1	1	1	1	I
406	10	2	4	1	2	3	1	0	I
406	10	3	0	0	0	0	0	0	I
409	1	1	2	1	2	3	1	0	I
409	1	2	3	3	3	2	2	1	I
409	1	3	0	0	0	0	0	0	I
409	2	1	2	3	2	1	1	0	I
409	2	2	1	1	2	2	2	0	I
409	2	3	0	0	0	0	0	1	I
409	3	1	1	3	3	2	1	1	I
409	3	2	4	4	1	3	2	0	I
409	3	3	0	0	0	0	0	0	I
409	4	1	2	1	3	1	2	0	I
409	4	2	1	4	1	2	2	1	I
409	4	3	0	0	0	0	0	0	I
409	5	1	4	3	3	3	1	0	I
409	5	2	3	2	2	3	1	0	I
409	5	3	0	0	0	0	0	1	I
409	6	1	4	4	1	2	1	0	I
409	6	2	3	2	2	1	2	0	I
409	6	3	0	0	0	0	0	1	I
409	7	1	3	3	2	1	1	0	I
409	7	2	1	2	3	2	2	0	I
409	7	3	0	0	0	0	0	1	I
409	8	1	3	2	2	2	1	0	I
409	8	2	2	1	3	1	2	0	I
409	8	3	0	0	0	0	0	1	I
409	9	1	3	4	1	3	2	1	I
409	9	2	4	4	1	2	2	0	I
409	9	3	0	0	0	0	0	0	I
409	10	1	4	2	2	1	2	0	I
409	10	2	1	1	3	2	1	1	I
409	10	3	0	0	0	0	0	0	I
420	1	1	4	2	3	2	2	0	I
420	1	2	1	4	1	1	2	1	I
420	1	3	0	0	0	0	0	0	I
420	2	1	2	1	3	2	1	1	I
420	2	2	1	3	2	3	1	0	I
420	2	3	0	0	0	0	0	0	I
420	3	1	3	4	1	2	2	1	I
420	3	2	3	2	3	1	2	0	I
420	3	3	0	0	0	0	0	0	I
420	4	1	1	3	2	1	1	0	I
420	4	2	4	4	1	1	1	0	I
420	4	3	0	0	0	0	0	1	I
420	5	1	2	4	1	1	1	1	I
420	5	2	4	3	2	2	2	0	I
420	5	3	0	0	0	0	0	0	I
420	6	1	4	2	3	2	1	0	I
420	6	2	3	1	3	3	2	1	I
420	6	3	0	0	0	0	0	0	I
420	7	1	2	4	1	2	1	1	I
420	7	2	2	2	2	3	2	0	I
420	7	3	0	0	0	0	0	0	I
420	8	1	3	3	2	2	1	1	I
420	8	2	4	3	3	1	2	0	I
420	8	3	0	0	0	0	0	0	I
420	9	1	1	1	3	3	2	1	I
420	9	2	4	4	1	1	2	0	I
420	9	3	0	0	0	0	0	0	I
420	10	1	2	1	3	2	2	1	I
420	10	2	3	2	2	1	1	0	I
420	10	3	0	0	0	0	0	0	I
423	1	1	4	2	2	1	2	0	I
423	1	2	1	3	3	3	1	1	I
423	1	3	0	0	0	0	0	0	I
423	2	1	3	4	1	3	1	0	I
423	2	2	1	1	3	1	2	1	I
423	2	3	0	0	0	0	0	0	I
423	3	1	3	2	2	2	1	0	I
423	3	2	2	1	2	3	2	1	I
423	3	3	0	0	0	0	0	0	I
423	4	1	1	3	2	1	2	0	I
423	4	2	2	1	3	2	1	1	I
423	4	3	0	0	0	0	0	0	I
423	5	1	2	4	1	2	1	0	I
423	5	2	3	4	1	3	2	0	I
423	5	3	0	0	0	0	0	1	I
423	6	1	3	1	2	2	2	0	I
423	6	2	4	3	3	1	2	0	I
423	6	3	0	0	0	0	0	1	I
423	7	1	4	2	3	3	2	0	I
423	7	2	2	1	2	2	1	0	I
423	7	3	0	0	0	0	0	1	I
423	8	1	1	3	3	2	1	1	I
423	8	2	2	2	2	1	2	0	I
423	8	3	0	0	0	0	0	0	I
423	9	1	1	4	1	3	2	1	I
423	9	2	4	1	2	1	1	0	I
423	9	3	0	0	0	0	0	0	I
423	10	1	4	3	3	1	1	0	I
423	10	2	3	4	1	3	1	1	I
423	10	3	0	0	0	0	0	0	I
424	1	1	3	2	2	1	2	0	I
424	1	2	1	3	2	2	1	1	I
424	1	3	0	0	0	0	0	0	I
424	2	1	4	4	1	2	1	0	I
424	2	2	3	1	3	3	2	1	I
424	2	3	0	0	0	0	0	0	I
424	3	1	2	2	3	3	1	0	I
424	3	2	2	4	1	3	2	1	I
424	3	3	0	0	0	0	0	0	I
424	4	1	1	3	3	3	2	1	I
424	4	2	3	2	2	2	1	0	I
424	4	3	0	0	0	0	0	0	I
424	5	1	2	3	2	1	2	0	I
424	5	2	1	1	3	1	1	1	I
424	5	3	0	0	0	0	0	0	I
424	6	1	4	4	1	1	1	0	I
424	6	2	3	3	2	2	2	0	I
424	6	3	0	0	0	0	0	1	I
424	7	1	3	4	1	1	1	1	I
424	7	2	4	2	3	3	1	0	I
424	7	3	0	0	0	0	0	0	I
424	8	1	1	4	1	2	2	1	I
424	8	2	4	1	3	3	2	0	I
424	8	3	0	0	0	0	0	0	I
424	9	1	1	3	2	2	2	1	I
424	9	2	2	3	2	1	1	0	I
424	9	3	0	0	0	0	0	0	I
424	10	1	3	4	1	1	1	1	I
424	10	2	4	1	2	2	2	0	I
424	10	3	0	0	0	0	0	0	I
429	1	1	4	2	3	2	2	0	I
429	1	2	3	4	1	3	1	1	I
429	1	3	0	0	0	0	0	0	I
429	2	1	4	3	3	3	1	0	I
429	2	2	1	1	2	1	2	1	I
429	2	3	0	0	0	0	0	0	I
429	3	1	2	2	2	2	1	1	I
429	3	2	3	4	1	3	1	0	I
429	3	3	0	0	0	0	0	0	I
429	4	1	4	1	2	3	1	0	I
429	4	2	3	4	1	2	2	0	I
429	4	3	0	0	0	0	0	1	I
429	5	1	2	1	3	1	1	1	I
429	5	2	1	3	3	1	2	0	I
429	5	3	0	0	0	0	0	0	I
429	6	1	1	2	2	2	2	1	I
429	6	2	4	4	1	1	2	0	I
429	6	3	0	0	0	0	0	0	I
429	7	1	3	1	3	3	2	1	I
429	7	2	1	4	1	1	1	0	I
429	7	3	0	0	0	0	0	0	I
429	8	1	4	2	2	1	2	0	I
429	8	2	1	3	3	3	1	1	I
429	8	3	0	0	0	0	0	0	I
429	9	1	1	4	1	2	1	0	I
429	9	2	3	2	2	3	2	1	I
429	9	3	0	0	0	0	0	0	I
429	10	1	4	3	2	2	1	0	I
429	10	2	2	1	3	1	2	1	I
429	10	3	0	0	0	0	0	0	I
431	1	1	4	2	2	1	2	0	I
431	1	2	3	1	3	2	1	1	I
431	1	3	0	0	0	0	0	0	I
431	2	1	1	3	2	3	2	0	I
431	2	2	2	4	1	3	2	1	I
431	2	3	0	0	0	0	0	0	I
431	3	1	1	4	1	2	2	1	I
431	3	2	4	2	2	1	2	0	I
431	3	3	0	0	0	0	0	0	I
431	4	1	3	2	2	2	1	0	I
431	4	2	2	1	2	2	1	0	I
431	4	3	0	0	0	0	0	1	I
431	5	1	3	3	3	3	1	0	I
431	5	2	2	2	3	1	2	0	I
431	5	3	0	0	0	0	0	1	I
431	6	1	4	4	1	2	1	0	I
431	6	2	1	1	2	1	2	1	I
431	6	3	0	0	0	0	0	0	I
431	7	1	1	2	3	3	1	0	I
431	7	2	2	4	1	1	1	1	I
431	7	3	0	0	0	0	0	0	I
431	8	1	4	4	1	3	1	0	I
431	8	2	3	1	3	1	1	1	I
431	8	3	0	0	0	0	0	0	I
431	9	1	3	3	2	1	2	0	I
431	9	2	2	1	2	2	1	1	I
431	9	3	0	0	0	0	0	0	I
431	10	1	1	2	3	2	1	0	I
431	10	2	4	4	1	3	2	0	I
431	10	3	0	0	0	0	0	1	I
434	1	1	4	1	2	3	1	0	I
434	1	2	2	3	3	2	2	1	I
434	1	3	0	0	0	0	0	0	I
434	2	1	4	4	1	3	2	0	I
434	2	2	3	3	3	1	1	1	I
434	2	3	0	0	0	0	0	0	I
434	3	1	1	1	3	2	1	1	I
434	3	2	2	2	2	1	1	0	I
434	3	3	0	0	0	0	0	0	I
434	4	1	1	1	2	1	2	1	I
434	4	2	3	4	1	3	1	0	I
434	4	3	0	0	0	0	0	0	I
434	5	1	2	4	1	1	2	1	I
434	5	2	4	2	3	2	1	0	I
434	5	3	0	0	0	0	0	0	I
434	6	1	1	1	2	3	1	1	I
434	6	2	3	2	3	2	2	0	I
434	6	3	0	0	0	0	0	0	I
434	7	1	4	2	2	2	2	0	I
434	7	2	1	4	1	1	2	1	I
434	7	3	0	0	0	0	0	0	I
434	8	1	3	3	3	3	2	0	I
434	8	2	1	3	2	3	1	1	I
434	8	3	0	0	0	0	0	0	I
434	9	1	2	4	1	2	1	0	I
434	9	2	2	2	3	3	2	1	I
434	9	3	0	0	0	0	0	0	I
434	10	1	4	3	3	1	2	0	I
434	10	2	3	4	1	1	1	1	I
434	10	3	0	0	0	0	0	0	I
437	1	1	4	4	1	2	1	0	I
437	1	2	1	4	1	1	2	0	I
437	1	3	0	0	0	0	0	1	I
437	2	1	1	1	3	2	1	1	I
437	2	2	2	2	2	3	2	0	I
437	2	3	0	0	0	0	0	0	I
437	3	1	4	3	2	1	2	0	I
437	3	2	3	4	1	2	1	0	I
437	3	3	0	0	0	0	0	1	I
437	4	1	2	1	3	1	1	1	I
437	4	2	1	2	2	1	2	0	I
437	4	3	0	0	0	0	0	0	I
437	5	1	2	1	3	2	2	1	I
437	5	2	1	3	2	3	1	0	I
437	5	3	0	0	0	0	0	0	I
437	6	1	1	4	1	3	2	0	I
437	6	2	3	4	1	1	1	1	I
437	6	3	0	0	0	0	0	0	I
437	7	1	4	3	3	2	2	0	I
437	7	2	3	1	3	1	1	1	I
437	7	3	0	0	0	0	0	0	I
437	8	1	2	2	2	1	2	0	I
437	8	2	4	4	1	3	1	0	I
437	8	3	0	0	0	0	0	1	I
437	9	1	3	2	3	3	1	0	I
437	9	2	3	1	2	1	2	0	I
437	9	3	0	0	0	0	0	1	I
437	10	1	1	2	2	2	1	0	I
437	10	2	4	3	3	3	2	0	I
437	10	3	0	0	0	0	0	1	I
443	1	1	2	3	2	3	2	0	I
443	1	2	2	3	3	1	1	1	I
443	1	3	0	0	0	0	0	0	I
443	2	1	3	2	2	2	1	0	I
443	2	2	1	1	3	2	2	1	I
443	2	3	0	0	0	0	0	0	I
443	3	1	2	4	1	3	2	0	I
443	3	2	4	4	1	1	1	0	I
443	3	3	0	0	0	0	0	1	I
443	4	1	1	1	2	2	1	0	I
443	4	2	1	1	3	3	2	1	I
443	4	3	0	0	0	0	0	0	I
443	5	1	4	1	2	1	2	0	I
443	5	2	2	2	3	1	1	1	I
443	5	3	0	0	0	0	0	0	I
443	6	1	4	4	1	2	1	0	I
443	6	2	3	3	3	3	1	0	I
443	6	3	0	0	0	0	0	1	I
443	7	1	3	4	1	2	2	1	I
443	7	2	1	2	2	1	2	0	I
443	7	3	0	0	0	0	0	0	I
443	8	1	2	3	2	1	2	0	I
443	8	2	4	2	3	3	2	0	I
443	8	3	0	0	0	0	0	1	I
443	9	1	2	2	2	2	1	0	I
443	9	2	2	4	1	1	2	1	I
443	9	3	0	0	0	0	0	0	I
443	10	1	4	4	1	3	1	0	I
443	10	2	1	3	2	3	1	0	I
443	10	3	0	0	0	0	0	1	I
447	1	1	3	3	3	2	2	0	I
447	1	2	3	1	2	3	2	0	I
447	1	3	0	0	0	0	0	1	I
447	2	1	2	4	1	2	1	0	I
447	2	2	4	2	2	2	1	0	I
447	2	3	0	0	0	0	0	1	I
447	3	1	3	1	3	1	1	0	I
447	3	2	2	3	2	1	2	0	I
447	3	3	0	0	0	0	0	1	I
447	4	1	3	3	2	3	1	0	I
447	4	2	4	4	1	1	2	0	I
447	4	3	0	0	0	0	0	1	I
447	5	1	2	3	2	3	2	0	I
447	5	2	1	2	3	2	1	0	I
447	5	3	0	0	0	0	0	1	I
447	6	1	2	1	3	3	2	0	I
447	6	2	3	4	1	2	1	0	I
447	6	3	0	0	0	0	0	1	I
447	7	1	1	1	2	2	2	1	I
447	7	2	2	2	3	1	1	0	I
447	7	3	0	0	0	0	0	0	I
447	8	1	4	3	2	3	2	0	I
447	8	2	4	1	3	1	1	0	I
447	8	3	0	0	0	0	0	1	I
447	9	1	1	4	1	3	2	1	I
447	9	2	3	4	1	1	1	0	I
447	9	3	0	0	0	0	0	0	I
447	10	1	1	3	3	3	1	0	I
447	10	2	4	2	2	2	1	0	I
447	10	3	0	0	0	0	0	1	I
450	1	1	2	4	1	1	2	0	I
450	1	2	1	3	3	3	1	1	I
450	1	3	0	0	0	0	0	0	I
450	2	1	2	4	1	2	1	0	I
450	2	2	4	1	2	2	1	0	I
450	2	3	0	0	0	0	0	1	I
450	3	1	3	2	3	2	1	1	I
450	3	2	4	3	2	1	2	0	I
450	3	3	0	0	0	0	0	0	I
450	4	1	3	3	2	1	1	1	I
450	4	2	4	4	1	3	2	0	I
450	4	3	0	0	0	0	0	0	I
450	5	1	2	1	2	2	2	1	I
450	5	2	2	2	3	3	1	0	I
450	5	3	0	0	0	0	0	0	I
450	6	1	1	2	3	1	2	0	I
450	6	2	3	1	2	3	1	1	I
450	6	3	0	0	0	0	0	0	I
450	7	1	4	3	3	3	2	0	I
450	7	2	2	4	1	1	1	1	I
450	7	3	0	0	0	0	0	0	I
450	8	1	4	1	3	1	2	0	I
450	8	2	1	2	2	2	1	1	I
450	8	3	0	0	0	0	0	0	I
450	9	1	3	4	1	1	1	1	I
450	9	2	3	3	3	2	2	0	I
450	9	3	0	0	0	0	0	0	I
450	10	1	1	4	1	2	1	1	I
450	10	2	2	4	1	1	2	0	I
450	10	3	0	0	0	0	0	0	I
453	1	1	3	3	3	1	2	0	I
453	1	2	2	1	2	2	1	1	I
453	1	3	0	0	0	0	0	0	I
453	2	1	1	3	2	3	1	1	I
453	2	2	3	2	3	1	2	0	I
453	2	3	0	0	0	0	0	0	I
453	3	1	3	4	1	3	1	1	I
453	3	2	4	4	1	2	1	0	I
453	3	3	0	0	0	0	0	0	I
453	4	1	2	1	3	3	1	1	I
453	4	2	2	2	2	2	2	0	I
453	4	3	0	0	0	0	0	0	I
453	5	1	1	4	1	3	2	1	I
453	5	2	4	2	2	1	1	0	I
453	5	3	0	0	0	0	0	0	I
453	6	1	1	4	1	2	1	1	I
453	6	2	3	3	2	1	2	0	I
453	6	3	0	0	0	0	0	0	I
453	7	1	1	1	2	2	2	0	I
453	7	2	2	2	3	3	1	1	I
453	7	3	0	0	0	0	0	0	I
453	8	1	4	2	3	1	1	0	I
453	8	2	3	4	1	2	2	1	I
453	8	3	0	0	0	0	0	0	I
453	9	1	4	3	3	3	2	1	I
453	9	2	1	1	2	2	1	0	I
453	9	3	0	0	0	0	0	0	I
453	10	1	2	1	3	1	2	1	I
453	10	2	3	4	1	3	1	0	I
453	10	3	0	0	0	0	0	0	I
460	1	1	4	2	2	1	1	0	I
460	1	2	3	3	3	3	2	1	I
460	1	3	0	0	0	0	0	0	I
460	2	1	2	1	3	2	2	1	I
460	2	2	2	4	1	1	1	0	I
460	2	3	0	0	0	0	0	0	I
460	3	1	4	4	1	2	2	0	I
460	3	2	2	3	2	2	1	1	I
460	3	3	0	0	0	0	0	0	I
460	4	1	1	2	3	3	1	1	I
460	4	2	3	1	2	1	2	0	I
460	4	3	0	0	0	0	0	0	I
460	5	1	1	4	1	1	1	1	I
460	5	2	3	3	3	2	2	0	I
460	5	3	0	0	0	0	0	0	I
460	6	1	4	3	2	3	1	0	I
460	6	2	4	1	2	3	2	1	I
460	6	3	0	0	0	0	0	0	I
460	7	1	4	4	1	1	2	0	I
460	7	2	2	2	3	3	1	1	I
460	7	3	0	0	0	0	0	0	I
460	8	1	1	4	1	2	2	1	I
460	8	2	3	2	3	1	1	0	I
460	8	3	0	0	0	0	0	0	I
460	9	1	3	3	2	2	2	0	I
460	9	2	2	1	3	2	1	1	I
460	9	3	0	0	0	0	0	0	I
460	10	1	1	2	2	3	1	0	I
460	10	2	4	4	1	1	2	0	I
460	10	3	0	0	0	0	0	1	I
462	1	1	3	4	1	3	2	0	I
462	1	2	1	3	2	2	1	1	I
462	1	3	0	0	0	0	0	0	I
462	2	1	1	4	1	1	2	1	I
462	2	2	4	1	3	1	2	0	I
462	2	3	0	0	0	0	0	0	I
462	3	1	2	3	3	3	1	1	I
462	3	2	4	2	3	3	2	0	I
462	3	3	0	0	0	0	0	0	I
462	4	1	3	1	3	2	2	0	I
462	4	2	2	2	2	1	1	1	I
462	4	3	0	0	0	0	0	0	I
462	5	1	4	3	2	2	1	0	I
462	5	2	1	4	1	1	2	1	I
462	5	3	0	0	0	0	0	0	I
462	6	1	2	4	1	2	2	0	I
462	6	2	2	2	3	3	1	1	I
462	6	3	0	0	0	0	0	0	I
462	7	1	3	1	3	2	2	1	I
462	7	2	3	4	1	3	1	0	I
462	7	3	0	0	0	0	0	0	I
462	8	1	4	3	3	1	1	0	I
462	8	2	1	1	2	3	2	1	I
462	8	3	0	0	0	0	0	0	I
462	9	1	3	1	3	2	1	0	I
462	9	2	2	2	2	1	2	1	I
462	9	3	0	0	0	0	0	0	I
462	10	1	4	1	2	3	2	0	I
462	10	2	1	4	1	1	2	1	I
462	10	3	0	0	0	0	0	0	I
464	1	1	3	2	2	1	1	0	I
464	1	2	2	3	3	2	1	1	I
464	1	3	0	0	0	0	0	0	I
464	2	1	4	2	2	3	2	0	I
464	2	2	1	4	1	3	1	1	I
464	2	3	0	0	0	0	0	0	I
464	3	1	4	3	3	1	2	0	I
464	3	2	1	1	2	2	1	1	I
464	3	3	0	0	0	0	0	0	I
464	4	1	2	4	1	2	2	1	I
464	4	2	3	1	2	3	1	0	I
464	4	3	0	0	0	0	0	0	I
464	5	1	1	1	3	1	1	1	I
464	5	2	2	3	3	3	2	0	I
464	5	3	0	0	0	0	0	0	I
464	6	1	4	2	3	3	2	0	I
464	6	2	3	4	1	2	1	1	I
464	6	3	0	0	0	0	0	0	I
464	7	1	2	4	1	1	1	1	I
[truncated: 5,081 more rows]
